# Supplementary material for: Two new species of Symphylella (Symphyla, Scolopendrellidae) from North China, with an analysis of genetic divergence in Chinese species
Source: Zookeys. 2026 Jul 9;1284:251–70. doi: 10.3897/zookeys.1284.201089 (PMC13377008; doi:10.3897/zookeys.1284.201089)
Supplement: XML Treatment for Symphylella [file zookeys.1284.201089-treatment1.xml]

<!DOCTYPE tp:taxon-treatment
  PUBLIC "-//TaxonX//DTD Taxonomic Treatment Publishing DTD v0 20100105//EN" "tax-treatment-NSO.dtd">
<tp:taxon-treatment xmlns:tp="http://www.plazi.org/taxpub"><tp:treatment-meta><kwd-group><label>Taxon classification</label><kwd>
                  <named-content content-type="kingdom">Animalia</named-content>
                </kwd><kwd>
                  <named-content content-type="class">Symphyla</named-content>
                </kwd><kwd>
                  <named-content content-type="family">Scolopendrellidae</named-content>
                </kwd></kwd-group><mixed-citation publication-type="journal"><person-group><name><surname>Jin</surname><given-names>Ya-Li</given-names></name><name><surname>Bu</surname><given-names>Yun</given-names></name></person-group><article-title>Two new species of <italic><tp:taxon-name><tp:taxon-name-part taxon-name-part-type="genus" reg="Symphylella">Symphylella</tp:taxon-name-part></tp:taxon-name></italic> (<tp:taxon-name><tp:taxon-name-part taxon-name-part-type="class" reg="Symphyla">Symphyla</tp:taxon-name-part></tp:taxon-name>, <tp:taxon-name><tp:taxon-name-part taxon-name-part-type="family" reg="Scolopendrellidae">Scolopendrellidae</tp:taxon-name-part></tp:taxon-name>) from North China, with an analysis of genetic divergence in Chinese species</article-title><source>Zookeys</source><day>09</day><month>07</month><year>2026</year><volume>1284</volume><fpage>251</fpage><lpage>270</lpage><pub-id pub-id-type="doi">10.3897/zookeys.1284.201089</pub-id></mixed-citation></tp:treatment-meta><tp:nomenclature><label>Genus</label><tp:taxon-name><object-id xmlns:xlink="http://www.w3.org/1999/xlink" content-type="arpha" xlink:type="simple">454DE608-EE2F-5979-B845-A6E164B065B0</object-id>
                        		<tp:taxon-name-part taxon-name-part-type="genus" reg="Symphylella">Symphylella</tp:taxon-name-part>
                        	</tp:taxon-name><tp:taxon-authority>Silvestri, 1902</tp:taxon-authority></tp:nomenclature><tp:treatment-sec sec-type="Type species"><title>Type species.</title><p><italic><tp:taxon-name><tp:taxon-name-part taxon-name-part-type="genus" reg="Symphylella">Symphylella</tp:taxon-name-part> <tp:taxon-name-part taxon-name-part-type="species" reg="isabellae">isabellae</tp:taxon-name-part></tp:taxon-name></italic> (Grassi, 1886); type locality: southern Italy.</p></tp:treatment-sec></tp:taxon-treatment>
