# Supplementary material for: Two new species of Symphylella (Symphyla, Scolopendrellidae) from North China, with an analysis of genetic divergence in Chinese species
Source: Zookeys. 2026 Jul 9;1284:251–70. doi: 10.3897/zookeys.1284.201089 (PMC13377008; doi:10.3897/zookeys.1284.201089)
Supplement: XML Treatment for Symphylella hylophila [file zookeys.1284.201089-treatment2.xml]

<!DOCTYPE tp:taxon-treatment
  PUBLIC "-//TaxonX//DTD Taxonomic Treatment Publishing DTD v0 20100105//EN" "tax-treatment-NSO.dtd">
<tp:taxon-treatment xmlns:tp="http://www.plazi.org/taxpub"><tp:treatment-meta><kwd-group><label>Taxon classification</label><kwd>
                  <named-content content-type="kingdom">Animalia</named-content>
                </kwd><kwd>
                  <named-content content-type="class">Symphyla</named-content>
                </kwd><kwd>
                  <named-content content-type="family">Scolopendrellidae</named-content>
                </kwd></kwd-group><mixed-citation publication-type="journal"><person-group><name><surname>Jin</surname><given-names>Ya-Li</given-names></name><name><surname>Bu</surname><given-names>Yun</given-names></name></person-group><article-title>Two new species of <italic><tp:taxon-name><tp:taxon-name-part taxon-name-part-type="genus" reg="Symphylella">Symphylella</tp:taxon-name-part></tp:taxon-name></italic> (<tp:taxon-name><tp:taxon-name-part taxon-name-part-type="class" reg="Symphyla">Symphyla</tp:taxon-name-part></tp:taxon-name>, <tp:taxon-name><tp:taxon-name-part taxon-name-part-type="family" reg="Scolopendrellidae">Scolopendrellidae</tp:taxon-name-part></tp:taxon-name>) from North China, with an analysis of genetic divergence in Chinese species</article-title><source>Zookeys</source><day>09</day><month>07</month><year>2026</year><volume>1284</volume><fpage>251</fpage><lpage>270</lpage><pub-id pub-id-type="doi">10.3897/zookeys.1284.201089</pub-id></mixed-citation></tp:treatment-meta><tp:nomenclature><tp:taxon-name><object-id xmlns:xlink="http://www.w3.org/1999/xlink" content-type="arpha" xlink:type="simple">B5002C11-0AD7-5685-B09C-AD3C40607464</object-id>
                        		<tp:taxon-name-part taxon-name-part-type="genus" reg="Symphylella">Symphylella</tp:taxon-name-part> <tp:taxon-name-part taxon-name-part-type="species" reg="hylophila">hylophila</tp:taxon-name-part>
                        	
                        		<object-id xmlns:xlink="http://www.w3.org/1999/xlink" content-type="zoobank" xlink:type="simple">https://zoobank.org/905B6422-4080-42A6-80AC-C0215FA098FA</object-id>
                        	</tp:taxon-name><tp:taxon-status xmlns:xlink="http://www.w3.org/1999/xlink" xlink:type="simple">sp. nov.</tp:taxon-status><xref ref-type="fig" rid="F1">Figs 1G</xref><xref ref-type="fig" rid="F2">, 2</xref><xref ref-type="fig" rid="F3">, 3</xref><xref ref-type="fig" rid="F3">, 3 Tables 2–4</xref></tp:nomenclature><tp:treatment-sec sec-type="Diagnosis"><title>Diagnosis.</title><p><italic><tp:taxon-name><tp:taxon-name-part taxon-name-part-type="genus" reg="Symphylella">Symphylella</tp:taxon-name-part> <tp:taxon-name-part taxon-name-part-type="species" reg="hylophila">hylophila</tp:taxon-name-part></tp:taxon-name></italic> sp. nov. belongs to the isabellae group in which inserted setae are present on the process of the tergite (<xref ref-type="bibr" rid="B7">Jin and Bu 2025</xref>). The new species is characterized by having blunt ends of the processes, long, subconical styli with a blunt apex, and the absence of long, erect setae on the cerci.</p></tp:treatment-sec><tp:treatment-sec sec-type="Type material"><title>Type material.</title><p><bold><italic>Holotype</italic></bold>: • male (<abbrev xmlns:xlink="http://www.w3.org/1999/xlink" content-type="institution" xlink:title="Shanghai Natural History Museum, Shanghai, China" xlink:type="simple">SNHM</abbrev> slide no. LN-BX-SY2023003), China, Liaoning Province, Benxi City, Heshangmao Nature Reserve, extracted from soil samples of broad-leaf deciduous forest (Fig. <xref ref-type="fig" rid="F1">1A</xref>), alt. 510 m, <named-content xmlns:xlink="http://www.w3.org/1999/xlink" content-type="dwc:verbatimCoordinates" xlink:type="simple">41°06'N, 124°13'E</named-content>, 26-VII-2023, coll. Y. Bu, Y.L. Jin &amp; S.Q. Yang. <bold><italic>Paratypes</italic></bold>: (2 females, 8 males) • 2 females (<abbrev xmlns:xlink="http://www.w3.org/1999/xlink" content-type="institution" xlink:title="Shanghai Natural History Museum, Shanghai, China" xlink:type="simple">SNHM</abbrev> slides no. LN-BX-SY2023002, LN-BX-SY2023006), same data <abbrev xmlns:xlink="http://www.w3.org/1999/xlink" xlink:title="apical seta on the process" xlink:type="simple">as</abbrev> holotype • 4 males (<abbrev xmlns:xlink="http://www.w3.org/1999/xlink" content-type="institution" xlink:title="Shanghai Natural History Museum, Shanghai, China" xlink:type="simple">SNHM</abbrev> slides no. LN-BX-SY2023001, LN-BX-SY2023004, LN-BX-SY2023005, LN-BX-SY2023007), same data <abbrev xmlns:xlink="http://www.w3.org/1999/xlink" xlink:title="apical seta on the process" xlink:type="simple">as</abbrev> holotype • 4 males (<abbrev xmlns:xlink="http://www.w3.org/1999/xlink" content-type="institution" xlink:title="Shanghai Natural History Museum, Shanghai, China" xlink:type="simple">SNHM</abbrev> slides no. LN-BX-SY2023009–LN-BX-SY2023012), ibidem, 27-VII-2023, coll. Y. Bu, Y.L. Jin &amp; S.Q. Yang.</p><fig id="F1" position="float" orientation="portrait"><object-id xmlns:xlink="http://www.w3.org/1999/xlink" content-type="doi" xlink:type="simple">10.3897/zookeys.1284.201089.figure1</object-id><object-id xmlns:xlink="http://www.w3.org/1999/xlink" content-type="arpha" xlink:type="simple">06F72DB7-B02E-5A59-843B-D5A6B7E677D9</object-id><label>Figure 1.</label><caption><p>Habitats of collection sites and specimens in alcohol of two new species. <bold>A</bold>. Habitat of <italic><tp:taxon-name><tp:taxon-name-part taxon-name-part-type="genus" reg="Symphylella">Symphylella</tp:taxon-name-part> <tp:taxon-name-part taxon-name-part-type="species" reg="hylophila">hylophila</tp:taxon-name-part></tp:taxon-name></italic> sp. nov.: broad-leaf forest of the Heshangmao Nature Reserve, Benxi City, Liaoning Province; <bold>B–F</bold>. Habitats of <italic><tp:taxon-name><tp:taxon-name-part taxon-name-part-type="genus" reg="Symphylella">Symphylella</tp:taxon-name-part> <tp:taxon-name-part taxon-name-part-type="species" reg="rotundata">rotundata</tp:taxon-name-part></tp:taxon-name></italic> sp. nov.: <bold>B</bold>. Mixed forest in Datong City, Shanxi Province; <bold>C</bold>. Artificial bush forest in Tongliao City, Inner Mongolia Autonomous Region; <bold>D</bold>. Broad-leaf forest in Tongliao City, Inner Mongolia Autonomous Region; <bold>E</bold>. Broad-leaf forest in Hohhot City, Inner Mongolia Autonomous Region; <bold>F</bold>. Bush forest in Xilinhot City, Inner Mongolia Autonomous Region; <bold>G</bold>. Specimens of <italic><tp:taxon-name><tp:taxon-name-part taxon-name-part-type="genus" reg="Symphylella">Symphylella</tp:taxon-name-part> <tp:taxon-name-part taxon-name-part-type="species" reg="hylophila">hylophila</tp:taxon-name-part></tp:taxon-name></italic> sp. nov. in alcohol; <bold>H</bold>. Specimens of <italic><tp:taxon-name><tp:taxon-name-part taxon-name-part-type="genus" reg="Symphylella">Symphylella</tp:taxon-name-part> <tp:taxon-name-part taxon-name-part-type="species" reg="rotundata">rotundata</tp:taxon-name-part></tp:taxon-name></italic> sp. nov. in alcohol. Scale bars: 1 mm.</p></caption><graphic xmlns:xlink="http://www.w3.org/1999/xlink" xlink:href="zookeys-1284-251_article-201089__-g001.jpg" id="oo_1712394.jpg" position="float" orientation="portrait" xlink:type="simple"><uri content-type="original_file" xlink:type="simple">https://binary.pensoft.net/fig/1712394</uri></graphic></fig></tp:treatment-sec><tp:treatment-sec sec-type="Description"><title>Description.</title><p>Adult body 2.8 mm long on average (2.4–3.5 mm, <italic>n</italic> = 11) (Fig. <xref ref-type="fig" rid="F1">1G</xref>), holotype 2.8 mm.</p><p><bold><italic>Head</italic></bold> length 263–300 μm, width 255–300 μm, with widest part at the same level as points of articulation of mandibles. Central rod (145–160 μm) distinct and divided into two parts by a node-like interruption at half length. Dorsal side of head moderately covered with setae of different lengths (7–22 μm) (Fig. <xref ref-type="fig" rid="F2">2A</xref>). Frons with 5+5 lateral setae (20–30 μm), eight macrosetae (24–33 μm) arranged as 4/2/2 (counted from anterior row to posterior row) and 1.3–2.3 times as long as <italic><abbrev xmlns:xlink="http://www.w3.org/1999/xlink" xlink:title="antero-central seta on the head" xlink:type="simple">a0</abbrev></italic> (12–18 μm) (Fig. <xref ref-type="fig" rid="F3">3A</xref>), and 18–20 normal setae. Head cuticle with fine granulation on dorsal side and coarse granulation on lateral and ventral sides (Fig. <xref ref-type="fig" rid="F2">2A, B</xref>).</p><fig id="F2" position="float" orientation="portrait"><object-id xmlns:xlink="http://www.w3.org/1999/xlink" content-type="doi" xlink:type="simple">10.3897/zookeys.1284.201089.figure2</object-id><object-id xmlns:xlink="http://www.w3.org/1999/xlink" content-type="arpha" xlink:type="simple">46598741-BCC0-5741-8B03-89FD9C4F551B</object-id><label>Figure 2.</label><caption><p><italic><tp:taxon-name><tp:taxon-name-part taxon-name-part-type="genus" reg="Symphylella">Symphylella</tp:taxon-name-part> <tp:taxon-name-part taxon-name-part-type="species" reg="hylophila">hylophila</tp:taxon-name-part></tp:taxon-name></italic> sp. nov. <bold>A</bold>. Head, dorsal view (arrows indicate Tömösváry organ and node-like interruption); <bold>B</bold>. Head, ventral view; <bold>C</bold>. Tergites 1–2 (<italic><abbrev xmlns:xlink="http://www.w3.org/1999/xlink" xlink:title="anterolateral setae on tergites" xlink:type="simple">als</abbrev></italic>–anterolateral seta, <italic><abbrev xmlns:xlink="http://www.w3.org/1999/xlink" xlink:title="apical seta on the process" xlink:type="simple">as</abbrev></italic>–apical seta, <italic><abbrev xmlns:xlink="http://www.w3.org/1999/xlink" xlink:title="central setae on tergites" xlink:type="simple">cs</abbrev></italic>–central seta, <italic><abbrev xmlns:xlink="http://www.w3.org/1999/xlink" xlink:title="inner basal setae on the process" xlink:type="simple">ibs</abbrev></italic>–inner basal seta, <italic><abbrev xmlns:xlink="http://www.w3.org/1999/xlink" xlink:title="inserted setae on the process" xlink:type="simple">is</abbrev></italic>–inserted seta, <italic><abbrev xmlns:xlink="http://www.w3.org/1999/xlink" xlink:title="lateromarginal setae on tergites" xlink:type="simple">lms</abbrev></italic>–lateromarginal setae); <bold>D</bold>. Tergite 3; <bold>E</bold>. Tergite 4; <bold>F</bold>. Tergite 5; <bold>G</bold>. Tergites 13–14; <bold>H</bold>. Leg 1, left side (arrow indicates reduced leg); <bold>I</bold>. Right stylus and coxal sac at the base of leg 8 (arrow indicates stylus). Scale bars: 50 μm (<bold>A, B</bold>); 20 μm (<bold>C–I</bold>).</p></caption><graphic xmlns:xlink="http://www.w3.org/1999/xlink" xlink:href="zookeys-1284-251_article-201089__-g002.jpg" id="oo_1712395.jpg" position="float" orientation="portrait" xlink:type="simple"><uri content-type="original_file" xlink:type="simple">https://binary.pensoft.net/fig/1712395</uri></graphic></fig><fig id="F3" position="float" orientation="portrait"><object-id xmlns:xlink="http://www.w3.org/1999/xlink" content-type="doi" xlink:type="simple">10.3897/zookeys.1284.201089.figure3</object-id><object-id xmlns:xlink="http://www.w3.org/1999/xlink" content-type="arpha" xlink:type="simple">8D9BDCAF-DC09-5961-9F2B-70FFAAB0BCC3</object-id><label>Figure 3.</label><caption><p><italic><tp:taxon-name><tp:taxon-name-part taxon-name-part-type="genus" reg="Symphylella">Symphylella</tp:taxon-name-part> <tp:taxon-name-part taxon-name-part-type="species" reg="hylophila">hylophila</tp:taxon-name-part></tp:taxon-name></italic> sp. nov. <bold>A</bold>. Frons (L1–L5–lateral setae, <abbrev xmlns:xlink="http://www.w3.org/1999/xlink" xlink:title="antero-central seta on the head" xlink:type="simple">a0</abbrev>–antero-central seta, arrows indicate macrosetae); <bold>B</bold>. Right mandible, lateral view (<italic><abbrev xmlns:xlink="http://www.w3.org/1999/xlink" xlink:title="pars incisivus on the mandible" xlink:type="simple">pi</abbrev></italic>–pars incisivus, <italic><abbrev xmlns:xlink="http://www.w3.org/1999/xlink" xlink:title="pars molaris on the mandible" xlink:type="simple">pm</abbrev></italic>–pars molaris, <italic><abbrev xmlns:xlink="http://www.w3.org/1999/xlink" xlink:title="lacinia mobilis on the mandible" xlink:type="simple">lm</abbrev></italic>–lacinia mobilis); <bold>C</bold>. Left first maxilla; <bold>D</bold>. Left 1–4 antennomeres, dorsal view (<italic><abbrev xmlns:xlink="http://www.w3.org/1999/xlink" xlink:title="rudimentary spined sensory organs on antenna" xlink:type="simple">rso</abbrev></italic>–rudimentary spined sensory organ); <bold>E</bold>. Right terminal four antennomeres, dorsal view (<italic><abbrev xmlns:xlink="http://www.w3.org/1999/xlink" xlink:title="bladder-shaped organs on antenna" xlink:type="simple">bo</abbrev></italic>–bladder-shaped organ, <italic><abbrev xmlns:xlink="http://www.w3.org/1999/xlink" xlink:title="cavity-shaped organs on antenna" xlink:type="simple">co</abbrev></italic>–cavity-shaped organ, <italic><abbrev xmlns:xlink="http://www.w3.org/1999/xlink" xlink:title="spined sensory organs on antenna" xlink:type="simple">so</abbrev></italic>–spined sensory organ); <bold>F</bold>. Right terminal four antennomeres, ventral view; <bold>G</bold>. Left stylus at base of leg 6; <bold>H</bold>. Trochanter and femur of leg 12, right side, ventral view; <bold>I</bold>. Tibia and tarsus of leg 12, right side, dorsal view; <bold>J</bold>. Left cercus, dorsolateral view. Scale bars: 20 μm (<bold>A–F</bold>, <bold>H–J</bold>); 5 μm (<bold>G</bold>).</p></caption><graphic xmlns:xlink="http://www.w3.org/1999/xlink" xlink:href="zookeys-1284-251_article-201089__-g003.jpg" id="oo_1712396.jpg" position="float" orientation="portrait" xlink:type="simple"><uri content-type="original_file" xlink:type="simple">https://binary.pensoft.net/fig/1712396</uri></graphic></fig><p><bold><italic>Tömösváry organ</italic></bold> globular, diameter 19–21 μm, shorter than half of greatest diameter of third antennomere (43–50 μm); aperture round (9–12 μm), with distinct vertical inner striae (Fig. <xref ref-type="fig" rid="F2">2A</xref>).</p><p><bold><italic>Mouthparts</italic></bold>. Mandible composed of three parts: <italic><abbrev xmlns:xlink="http://www.w3.org/1999/xlink" xlink:title="pars incisivus on the mandible" xlink:type="simple">pi</abbrev></italic> with four distinct thick teeth, <italic><abbrev xmlns:xlink="http://www.w3.org/1999/xlink" xlink:title="pars molaris on the mandible" xlink:type="simple">pm</abbrev></italic> with four blunt teeth and two proximal acute teeth, and <italic><abbrev xmlns:xlink="http://www.w3.org/1999/xlink" xlink:title="lacinia mobilis on the mandible" xlink:type="simple">lm</abbrev></italic> with one subconical process observed in lateral view (Fig. <xref ref-type="fig" rid="F3">3B</xref>). First maxilla with two lobes; inner lobe with four hooked teeth; palp pointed and sharp (Fig. <xref ref-type="fig" rid="F3">3C</xref>). Anterior part of second maxilla with many small protuberances, each carrying one seta; distal setae thick; posterior part of second maxilla with sparse setae (Fig. <xref ref-type="fig" rid="F2">2B</xref>). Cuticle of second maxilla covered with dense pubescence.</p><p><bold><italic>Antennae</italic></bold> with 14–27 antennomeres (18 in holotype), about 0.2 of body length. First antennomere cylindrical, 1.3–1.7 times as wide as long (length 25–34 μm, width 34–48 μm), with 5–7 setae in one whorl; longest inner seta 21–23 μm, 1–3 minute setae on antennomere (Fig. <xref ref-type="fig" rid="F3">3D</xref>). Second antennomere wider (41–48 μm) than long (24–31 μm), with 7–10 setae inserted around antennal wall; interior setae (19–23 μm) longer than exterior ones (16–17 μm) (Fig. <xref ref-type="fig" rid="F3">3D</xref>). Chaetotaxy of third antennomere similar to that of preceding ones (Fig. <xref ref-type="fig" rid="F3">3D</xref>). Setae on proximal antennomeres longer than those on distal antennomeres. Proximal antennomeres with only primary whorl of setae, on middle and subapical antennomeres with several minute setae in secondary whorl (Fig. <xref ref-type="fig" rid="F3">3E, F</xref>). Four kinds of sensory organs observed on antenna (Fig. <xref ref-type="fig" rid="F3">3D–F</xref>): <italic><abbrev xmlns:xlink="http://www.w3.org/1999/xlink" xlink:title="rudimentary spined sensory organs on antenna" xlink:type="simple">rso</abbrev></italic> on dorsal side from second to subterminal antennomeres; <italic><abbrev xmlns:xlink="http://www.w3.org/1999/xlink" xlink:title="spined sensory organs on antenna" xlink:type="simple">so</abbrev></italic> only present on apical antennomere; <italic><abbrev xmlns:xlink="http://www.w3.org/1999/xlink" xlink:title="cavity-shaped organs on antenna" xlink:type="simple">co</abbrev></italic> on dorsal side of antennomeres 5–8 to penultimate or antepenultimate antennomere, increasing in number to a maximum of five on subterminal antennomere; <italic><abbrev xmlns:xlink="http://www.w3.org/1999/xlink" xlink:title="bladder-shaped organs on antenna" xlink:type="simple">bo</abbrev></italic> irregular, oblate, or slightly curved, present on antennomeres 8–12 to penultimate, increasing in number to a maximum of 23 on penultimate antennomere. Apical antennomere subspherical, somewhat wider than long (width 30–37 μm, length 23–32 μm), with five <italic><abbrev xmlns:xlink="http://www.w3.org/1999/xlink" xlink:title="spined sensory organs on antenna" xlink:type="simple">so</abbrev></italic> and 18–22 short setae apically (Fig. <xref ref-type="fig" rid="F3">3E, F</xref>). All antennomeres covered with short pubescence. Chaetotaxy and sensory organs of antennae of holotype are given in Table <xref ref-type="table" rid="T2">2</xref>.</p><table-wrap id="T2" position="float" orientation="portrait"><label>Table 2.</label><caption><p>Numbers of setae and sensory organs on antennae of <italic><tp:taxon-name><tp:taxon-name-part taxon-name-part-type="genus" reg="Symphylella">Symphylella</tp:taxon-name-part> <tp:taxon-name-part taxon-name-part-type="species" reg="hylophila">hylophila</tp:taxon-name-part></tp:taxon-name></italic> sp. nov. (holotype, excluding apical antennomere).</p></caption><table><tbody><tr><th rowspan="1" colspan="1">
                        <bold>Antennomere</bold>
                      </th><th rowspan="1" colspan="1">
                        <bold>Primary whorl setae</bold>
                      </th><th rowspan="1" colspan="1">
                        <bold>Secondary whorl setae</bold>
                      </th><th rowspan="1" colspan="1">
                        <bold>Rudimentary spined sensory organs</bold>
                      </th><th rowspan="1" colspan="1">
                        <bold>Cavity-shaped organs on dorsal side</bold>
                      </th><th rowspan="1" colspan="1">
                        <bold>Bladder-shaped organs</bold>
                      </th></tr><tr><td rowspan="1" colspan="1">1</td><td rowspan="1" colspan="1">7</td><td rowspan="1" colspan="1"/><td rowspan="1" colspan="1"/><td rowspan="1" colspan="1"/><td rowspan="1" colspan="1"/></tr><tr><td rowspan="1" colspan="1">2</td><td rowspan="1" colspan="1">9</td><td rowspan="1" colspan="1"/><td rowspan="1" colspan="1">1</td><td rowspan="1" colspan="1"/><td rowspan="1" colspan="1"/></tr><tr><td rowspan="1" colspan="1">3</td><td rowspan="1" colspan="1">10</td><td rowspan="1" colspan="1"/><td rowspan="1" colspan="1">1</td><td rowspan="1" colspan="1"/><td rowspan="1" colspan="1"/></tr><tr><td rowspan="1" colspan="1">4</td><td rowspan="1" colspan="1">11</td><td rowspan="1" colspan="1"/><td rowspan="1" colspan="1">1</td><td rowspan="1" colspan="1"/><td rowspan="1" colspan="1"/></tr><tr><td rowspan="1" colspan="1">5</td><td rowspan="1" colspan="1">11</td><td rowspan="1" colspan="1"/><td rowspan="1" colspan="1">1</td><td rowspan="1" colspan="1">1</td><td rowspan="1" colspan="1"/></tr><tr><td rowspan="1" colspan="1">6</td><td rowspan="1" colspan="1">11</td><td rowspan="1" colspan="1"/><td rowspan="1" colspan="1">1</td><td rowspan="1" colspan="1">1</td><td rowspan="1" colspan="1"/></tr><tr><td rowspan="1" colspan="1">7</td><td rowspan="1" colspan="1">13</td><td rowspan="1" colspan="1">3</td><td rowspan="1" colspan="1"/><td rowspan="1" colspan="1">1</td><td rowspan="1" colspan="1"/></tr><tr><td rowspan="1" colspan="1">8</td><td rowspan="1" colspan="1">12</td><td rowspan="1" colspan="1">4</td><td rowspan="1" colspan="1"/><td rowspan="1" colspan="1">1</td><td rowspan="1" colspan="1"/></tr><tr><td rowspan="1" colspan="1">9</td><td rowspan="1" colspan="1">12</td><td rowspan="1" colspan="1">6</td><td rowspan="1" colspan="1"/><td rowspan="1" colspan="1">1</td><td rowspan="1" colspan="1">3</td></tr><tr><td rowspan="1" colspan="1">10</td><td rowspan="1" colspan="1">11</td><td rowspan="1" colspan="1">8</td><td rowspan="1" colspan="1"/><td rowspan="1" colspan="1">1</td><td rowspan="1" colspan="1">4</td></tr><tr><td rowspan="1" colspan="1">11</td><td rowspan="1" colspan="1">12</td><td rowspan="1" colspan="1">7</td><td rowspan="1" colspan="1">1</td><td rowspan="1" colspan="1">1</td><td rowspan="1" colspan="1">5</td></tr><tr><td rowspan="1" colspan="1">12</td><td rowspan="1" colspan="1">13</td><td rowspan="1" colspan="1">9</td><td rowspan="1" colspan="1">1</td><td rowspan="1" colspan="1">2</td><td rowspan="1" colspan="1">6</td></tr><tr><td rowspan="1" colspan="1">13</td><td rowspan="1" colspan="1">13</td><td rowspan="1" colspan="1">7</td><td rowspan="1" colspan="1">1</td><td rowspan="1" colspan="1">2</td><td rowspan="1" colspan="1">8</td></tr><tr><td rowspan="1" colspan="1">14</td><td rowspan="1" colspan="1">13</td><td rowspan="1" colspan="1">7</td><td rowspan="1" colspan="1"/><td rowspan="1" colspan="1">2</td><td rowspan="1" colspan="1">12</td></tr><tr><td rowspan="1" colspan="1">15</td><td rowspan="1" colspan="1">11</td><td rowspan="1" colspan="1">9</td><td rowspan="1" colspan="1"/><td rowspan="1" colspan="1">4</td><td rowspan="1" colspan="1">14</td></tr><tr><td rowspan="1" colspan="1">16</td><td rowspan="1" colspan="1">10</td><td rowspan="1" colspan="1">7</td><td rowspan="1" colspan="1">1</td><td rowspan="1" colspan="1">4</td><td rowspan="1" colspan="1">19</td></tr><tr><td rowspan="1" colspan="1">17</td><td rowspan="1" colspan="1">10</td><td rowspan="1" colspan="1">8</td><td rowspan="1" colspan="1">1</td><td rowspan="1" colspan="1"/><td rowspan="1" colspan="1">21</td></tr></tbody></table></table-wrap><p><bold><italic>Trunk</italic></bold>. Length from base to tip of triangular processes almost same as or slightly longer than its basal width (Fig. <xref ref-type="fig" rid="F2">2C, D, F</xref>), except for tergites 4, 7, 10, and 13 (shorter than basal width) (Fig. <xref ref-type="fig" rid="F2">2E, G</xref>). Basal distance between processes of tergites distinctly longer than process length, except for tergites 2 (same as or a little shorter than process length) (Table <xref ref-type="table" rid="T3">3</xref>). All processes with blunt, semicircular ends. Definition of chaetotaxy on tergite as follows: <italic><abbrev xmlns:xlink="http://www.w3.org/1999/xlink" xlink:title="anterolateral setae on tergites" xlink:type="simple">als</abbrev></italic> located on anterolateral angle of each tergite; <italic><abbrev xmlns:xlink="http://www.w3.org/1999/xlink" xlink:title="apical seta on the process" xlink:type="simple">as</abbrev></italic> close to process apex; <italic><abbrev xmlns:xlink="http://www.w3.org/1999/xlink" xlink:title="lateromarginal setae on tergites" xlink:type="simple">lms</abbrev></italic> located on lateral margin of process and including <italic><abbrev xmlns:xlink="http://www.w3.org/1999/xlink" xlink:title="anterolateral setae on tergites" xlink:type="simple">als</abbrev></italic> and <italic><abbrev xmlns:xlink="http://www.w3.org/1999/xlink" xlink:title="apical seta on the process" xlink:type="simple">as</abbrev></italic>; <italic><abbrev xmlns:xlink="http://www.w3.org/1999/xlink" xlink:title="inner basal setae on the process" xlink:type="simple">ibs</abbrev></italic> located on inner base of processes; <italic>is</italic> present between <italic><abbrev xmlns:xlink="http://www.w3.org/1999/xlink" xlink:title="inner basal setae on the process" xlink:type="simple">ibs</abbrev></italic> and <italic><abbrev xmlns:xlink="http://www.w3.org/1999/xlink" xlink:title="apical seta on the process" xlink:type="simple">as</abbrev></italic>; <italic><abbrev xmlns:xlink="http://www.w3.org/1999/xlink" xlink:title="central setae on tergites" xlink:type="simple">cs</abbrev></italic> present at base of processes between <italic><abbrev xmlns:xlink="http://www.w3.org/1999/xlink" xlink:title="inner basal setae on the process" xlink:type="simple">ibs</abbrev></italic>; other setae including all setae except those above nominated ones (Fig. <xref ref-type="fig" rid="F2">2C, D</xref>). Anterolateral setae (32–50 μm) on tergites 2, 3, 4, 6, 7, 9, 10, and 12 distinctly longer than other <italic><abbrev xmlns:xlink="http://www.w3.org/1999/xlink" xlink:title="lateromarginal setae on tergites" xlink:type="simple">lms</abbrev></italic> of same tergite (Fig. <xref ref-type="fig" rid="F2">2C</xref>), while those on tergites 5, 8, and 11 (20–31 μm) shorter than longest second <italic><abbrev xmlns:xlink="http://www.w3.org/1999/xlink" xlink:title="lateromarginal setae on tergites" xlink:type="simple">lms</abbrev></italic> of same tergite (Fig. <xref ref-type="fig" rid="F2">2F</xref>). Most processes with 0–2 <italic><abbrev xmlns:xlink="http://www.w3.org/1999/xlink" xlink:title="inserted setae on the process" xlink:type="simple">is</abbrev></italic> (seldom 3). All tergites pubescent (Fig. <xref ref-type="fig" rid="F2">2C–G</xref>).</p><table-wrap id="T3" position="float" orientation="portrait"><label>Table 3.</label><caption><p>Measurements of tergites and processes of <italic><tp:taxon-name><tp:taxon-name-part taxon-name-part-type="genus" reg="Symphylella">Symphylella</tp:taxon-name-part> <tp:taxon-name-part taxon-name-part-type="species" reg="hylophila">hylophila</tp:taxon-name-part></tp:taxon-name></italic> sp. nov. (holotype in brackets, in μm).</p></caption><table><tbody><tr><th rowspan="1" colspan="1">
                        <bold>Tergite</bold>
                      </th><th rowspan="1" colspan="1">
                        <bold>Length</bold>
                      </th><th rowspan="1" colspan="1">
                        <bold>Width</bold>
                      </th><th rowspan="1" colspan="1">
                        <bold>Length of processes</bold>
                      </th><th rowspan="1" colspan="1">
                        <bold>Basal width of processes</bold>
                      </th><th rowspan="1" colspan="1">
                        <bold>Basal distance between processes</bold>
                      </th></tr><tr><td rowspan="1" colspan="1">1</td><td rowspan="1" colspan="1">25–40 (30)</td><td rowspan="1" colspan="1">140–175 (140)</td><td rowspan="1" colspan="1"/><td rowspan="1" colspan="1"/><td rowspan="1" colspan="1"/></tr><tr><td rowspan="1" colspan="1">2</td><td rowspan="1" colspan="1">55–80 (70)</td><td rowspan="1" colspan="1">170–205 (170)</td><td rowspan="1" colspan="1">35–50 (38)</td><td rowspan="1" colspan="1">35–50 (37)</td><td rowspan="1" colspan="1">35–57 (38)</td></tr><tr><td rowspan="1" colspan="1">3</td><td rowspan="1" colspan="1">100–157 (113)</td><td rowspan="1" colspan="1">180–250 (198)</td><td rowspan="1" colspan="1">38–47 (43)</td><td rowspan="1" colspan="1">38–50 (40)</td><td rowspan="1" colspan="1">48–70 (48)</td></tr><tr><td rowspan="1" colspan="1">4</td><td rowspan="1" colspan="1">58–82 (70)</td><td rowspan="1" colspan="1">228–290 (230)</td><td rowspan="1" colspan="1">30–43 (35)</td><td rowspan="1" colspan="1">35–50 (45)</td><td rowspan="1" colspan="1">63–103 (63)</td></tr><tr><td rowspan="1" colspan="1">5</td><td rowspan="1" colspan="1">65–80 (73)</td><td rowspan="1" colspan="1">213–250 (213)</td><td rowspan="1" colspan="1">38–43 (40)</td><td rowspan="1" colspan="1">38–43 (38)</td><td rowspan="1" colspan="1">83–107 (83)</td></tr><tr><td rowspan="1" colspan="1">6</td><td rowspan="1" colspan="1">125–150 (138)</td><td rowspan="1" colspan="1">255–325 (255)</td><td rowspan="1" colspan="1">40–52 (45)</td><td rowspan="1" colspan="1">40–52 (43)</td><td rowspan="1" colspan="1">75–102 (75)</td></tr><tr><td rowspan="1" colspan="1">7</td><td rowspan="1" colspan="1">72–88 (83)</td><td rowspan="1" colspan="1">258–350 (258)</td><td rowspan="1" colspan="1">33–37 (35)</td><td rowspan="1" colspan="1">40–50 (43)</td><td rowspan="1" colspan="1">87–147 (87)</td></tr><tr><td rowspan="1" colspan="1">8</td><td rowspan="1" colspan="1">73–100 (88)</td><td rowspan="1" colspan="1">238–280 (238)</td><td rowspan="1" colspan="1">38–50 (43)</td><td rowspan="1" colspan="1">38–50 (40)</td><td rowspan="1" colspan="1">92–112 (92)</td></tr><tr><td rowspan="1" colspan="1">9</td><td rowspan="1" colspan="1">103–163 (138)</td><td rowspan="1" colspan="1">280–350 (280)</td><td rowspan="1" colspan="1">40–62 (40)</td><td rowspan="1" colspan="1">38–62 (38)</td><td rowspan="1" colspan="1">88–100 (88)</td></tr><tr><td rowspan="1" colspan="1">10</td><td rowspan="1" colspan="1">75–103 (80)</td><td rowspan="1" colspan="1">275–350 (275)</td><td rowspan="1" colspan="1">30–42 (30)</td><td rowspan="1" colspan="1">38–60 (38)</td><td rowspan="1" colspan="1">100–165 (100)</td></tr><tr><td rowspan="1" colspan="1">11</td><td rowspan="1" colspan="1">63–98 (80)</td><td rowspan="1" colspan="1">243–300 (243)</td><td rowspan="1" colspan="1">33–50 (33)</td><td rowspan="1" colspan="1">38–50 (38)</td><td rowspan="1" colspan="1">100–132 (100)</td></tr><tr><td rowspan="1" colspan="1">12</td><td rowspan="1" colspan="1">118–147 (125)</td><td rowspan="1" colspan="1">270–347 (282)</td><td rowspan="1" colspan="1">41–45 (41)</td><td rowspan="1" colspan="1">43–52 (43)</td><td rowspan="1" colspan="1">98–112 (101)</td></tr><tr><td rowspan="1" colspan="1">13</td><td rowspan="1" colspan="1">67–85 (70)</td><td rowspan="1" colspan="1">255–313 (255)</td><td rowspan="1" colspan="1">18–30 (18)</td><td rowspan="1" colspan="1">33–62 (33)</td><td rowspan="1" colspan="1">100–125 (103)</td></tr><tr><td rowspan="1" colspan="1">14</td><td rowspan="1" colspan="1">62–70 (63)</td><td rowspan="1" colspan="1">228–272 (228)</td><td rowspan="1" colspan="1"/><td rowspan="1" colspan="1"/><td rowspan="1" colspan="1"/></tr><tr><td rowspan="1" colspan="1">15</td><td rowspan="1" colspan="1">87–170 (87)</td><td rowspan="1" colspan="1">240–312 (240)</td><td rowspan="1" colspan="1">28–30 (30)</td><td rowspan="1" colspan="1">38–55 (43)</td><td rowspan="1" colspan="1">67–112 (68)</td></tr><tr><td rowspan="1" colspan="1">16</td><td rowspan="1" colspan="1">55–88 (55)</td><td rowspan="1" colspan="1">205–237 (205)</td><td rowspan="1" colspan="1"/><td rowspan="1" colspan="1"/><td rowspan="1" colspan="1"/></tr><tr><td rowspan="1" colspan="1">17</td><td rowspan="1" colspan="1">113–162 (113)</td><td rowspan="1" colspan="1">183–212 (187)</td><td rowspan="1" colspan="1"/><td rowspan="1" colspan="1"/><td rowspan="1" colspan="1"/></tr></tbody></table></table-wrap><p><bold><italic>Tergites</italic></bold>. Tergite 1 reduced, with 4+4 setae (Fig. <xref ref-type="fig" rid="F2">2C</xref>), asymmetrically lacking one seta in one paratype. Tergite 2 complete, with two triangular posterior processes, 6–8 <italic><abbrev xmlns:xlink="http://www.w3.org/1999/xlink" xlink:title="lateromarginal setae on tergites" xlink:type="simple">lms</abbrev></italic>, one or two <italic><abbrev xmlns:xlink="http://www.w3.org/1999/xlink" xlink:title="inserted setae on the process" xlink:type="simple">is</abbrev></italic>, two or three <italic><abbrev xmlns:xlink="http://www.w3.org/1999/xlink" xlink:title="central setae on tergites" xlink:type="simple">cs</abbrev></italic>, <italic><abbrev xmlns:xlink="http://www.w3.org/1999/xlink" xlink:title="anterolateral setae on tergites" xlink:type="simple">als</abbrev></italic> 0.8–1.2 of length of process, processes 0.9–1.0 time as long as broad, basal distance between processes 0.8–1.5 times as long as process length (Fig. <xref ref-type="fig" rid="F2">2C</xref>). Tergite 3 complete, broader and longer than preceding one, with ratios of 0.8–1.1, 0.9–1.1, and 1.1–1.5, respectively, 8–10 <italic><abbrev xmlns:xlink="http://www.w3.org/1999/xlink" xlink:title="lateromarginal setae on tergites" xlink:type="simple">lms</abbrev></italic>, 1–2 <italic><abbrev xmlns:xlink="http://www.w3.org/1999/xlink" xlink:title="inserted setae on the process" xlink:type="simple">is</abbrev></italic>, 2–5 <italic><abbrev xmlns:xlink="http://www.w3.org/1999/xlink" xlink:title="central setae on tergites" xlink:type="simple">cs</abbrev></italic> (Fig. <xref ref-type="fig" rid="F2">2D</xref>). Tergite 4 broader than tergite 3, with ratios 1.1–1.5, 0.8–1.1, and 1.8–3.0, respectively, 6–7 <italic><abbrev xmlns:xlink="http://www.w3.org/1999/xlink" xlink:title="lateromarginal setae on tergites" xlink:type="simple">lms</abbrev></italic> (5 <italic><abbrev xmlns:xlink="http://www.w3.org/1999/xlink" xlink:title="lateromarginal setae on tergites" xlink:type="simple">lms</abbrev></italic> in one paratype), 0–1 <italic><abbrev xmlns:xlink="http://www.w3.org/1999/xlink" xlink:title="inserted setae on the process" xlink:type="simple">is</abbrev></italic>, 3–5 <italic><abbrev xmlns:xlink="http://www.w3.org/1999/xlink" xlink:title="central setae on tergites" xlink:type="simple">cs</abbrev></italic> (Fig. <xref ref-type="fig" rid="F2">2E</xref>). Chaetotaxy of tergites 5–7, 8–10, and 11–13 similar to tergites 2–4 (Fig. <xref ref-type="fig" rid="F2">2F, G</xref>). Pattern of alternating tergite lengths of two short tergites followed by one long tergite only disrupted at caudal end. Tergites 14, 16, and 17 without processes, with 18–29, 12–19, and 19–42 setae, respectively. Measurements and chaetotaxy of tergites are given in Tables 3, 4, respectively.</p><p><bold><italic>Legs</italic></bold>. First pair of legs reduced to two small hairy cupules, each with one long seta (11–12 μm) (Fig. <xref ref-type="fig" rid="F2">2H</xref>). Basal areas of legs 2–12 each with 3–9 setae. Leg 12 slightly shorter than head length, trochanter 1.2–1.5 times longer than wide (58–68 μm, 43–53 μm), with seven or eight subequal setae in total, longest seta 12–17 μm (Fig. <xref ref-type="fig" rid="F3">3H</xref>); femur almost as long as wide (38–43 μm, 38–40 μm), with five setae, longest outer seta (17–22 μm) 0.5–0.6 of greatest diameter of podomere in length, dorsally with cuticular thickenings in pattern of scales (Fig. <xref ref-type="fig" rid="F3">3H</xref>); tibia 1.2–1.8 times longer than wide (43–50 μm, 28–43 μm), with six or seven setae, longest outer one (18–23 μm) 0.5–0.7 of greatest diameter of tibia (Fig. <xref ref-type="fig" rid="F3">3I</xref>); tarsus sub-cylindrical, 2.6–3.9 times as long as wide (55–73 μm, 18–21 μm) with six dorsal setae: four straight and protruding, two depressed, longest seta (15–19 μm) shorter than greatest diameter of tarsus, three or four minute setae close to claw (Fig. <xref ref-type="fig" rid="F3">3I</xref>). Claws slightly curved, anterior one broader and more curved than posterior one (Fig. <xref ref-type="fig" rid="F3">3I</xref>). All legs covered with dense pubescence except areas with cuticular thickenings.</p><p><bold><italic>Coxal sacs</italic></bold> present at bases of legs 3–9, fully developed, each with 3–5 setae on surface (Fig. <xref ref-type="fig" rid="F2">2I</xref>). Corresponding areas of legs 2, 10, 11, and 12 replaced by 1–3 setae, respectively.</p><p><bold><italic>Styli</italic></bold> present at base of legs 3–12, long and subconical (length 9–13 μm, width 4–5 μm), basal part with straight hairs; distal part hairless, with blunt apex (Figs <xref ref-type="fig" rid="F2">2I</xref>, <xref ref-type="fig" rid="F3">3G</xref>).</p><p><bold><italic>Sense calicles</italic></bold> with smooth margin around pit. Sensory seta inserted in cup centre, extremely long (120–160 μm).</p><p><bold><italic>Cerci</italic></bold> about 0.5–0.6 of head in length, 2.6–3.2 times as long as its greatest width (138–195 μm, 45–63 μm), moderately covered with 62–97 setae. All setae slightly curved and almost equal length, without long and erect setae. Longest seta (17–25 μm) shorter than half of greatest width of cerci, terminal area short (20–25 μm), circled by 8–11 layers of curved ridges. Terminal seta (18–25 μm) close in length with terminal area (Fig. <xref ref-type="fig" rid="F3">3J</xref>).</p></tp:treatment-sec><tp:treatment-sec sec-type="Etymology"><title>Etymology.</title><p>Derive from Greek words <italic>hylē</italic>, meaning forest, and <italic>philos</italic>, meaning “loving”. The species name, <italic>hylophila</italic>, is feminine and refers to its forest habitat.</p></tp:treatment-sec><tp:treatment-sec sec-type="Distribution"><title>Distribution.</title><p>Only known from the type locality in Liaoning, China.</p></tp:treatment-sec><tp:treatment-sec sec-type="Remarks"><title>Remarks.</title><p><italic><tp:taxon-name><tp:taxon-name-part taxon-name-part-type="genus" reg="Symphylella">Symphylella</tp:taxon-name-part> <tp:taxon-name-part taxon-name-part-type="species" reg="hylophila">hylophila</tp:taxon-name-part></tp:taxon-name></italic> sp. nov. is very similar to the widespread <italic><tp:taxon-name><tp:taxon-name-part taxon-name-part-type="genus" reg="Symphylella">S.</tp:taxon-name-part> <tp:taxon-name-part taxon-name-part-type="species" reg="vulgaris">vulgaris</tp:taxon-name-part></tp:taxon-name></italic> (Hansen, 1903) in sharing a similar shape and chaetotaxy of the processes and of leg 12, and it is characterized by the absence of erect lateral setae on the cercus. The two species can be distinguished by the chaetotaxy of tergite 1 (4+4 setae in <italic><tp:taxon-name><tp:taxon-name-part taxon-name-part-type="genus" reg="Symphylella">S.</tp:taxon-name-part> <tp:taxon-name-part taxon-name-part-type="species" reg="hylophila">hylophila</tp:taxon-name-part></tp:taxon-name></italic> sp. nov. vs 3+3 setae <italic><tp:taxon-name><tp:taxon-name-part taxon-name-part-type="genus" reg="Symphylella">S.</tp:taxon-name-part> <tp:taxon-name-part taxon-name-part-type="species" reg="vulgaris">vulgaris</tp:taxon-name-part></tp:taxon-name></italic>), the tiny projection close to the posterior margin of the head (absent in <italic><tp:taxon-name><tp:taxon-name-part taxon-name-part-type="genus" reg="Symphylella">S.</tp:taxon-name-part> <tp:taxon-name-part taxon-name-part-type="species" reg="hylophila">hylophila</tp:taxon-name-part></tp:taxon-name></italic> sp. nov. vs present in <italic><tp:taxon-name><tp:taxon-name-part taxon-name-part-type="genus" reg="Symphylella">S.</tp:taxon-name-part> <tp:taxon-name-part taxon-name-part-type="species" reg="vulgaris">vulgaris</tp:taxon-name-part></tp:taxon-name></italic>), and the position of apical setae on the processes (not very close to the apical end in <italic><tp:taxon-name><tp:taxon-name-part taxon-name-part-type="genus" reg="Symphylella">S.</tp:taxon-name-part> <tp:taxon-name-part taxon-name-part-type="species" reg="hylophila">hylophila</tp:taxon-name-part></tp:taxon-name></italic> sp. nov. vs very close to the apical end in <italic><tp:taxon-name><tp:taxon-name-part taxon-name-part-type="genus" reg="Symphylella">S.</tp:taxon-name-part> <tp:taxon-name-part taxon-name-part-type="species" reg="vulgaris">vulgaris</tp:taxon-name-part></tp:taxon-name></italic>).</p></tp:treatment-sec><ref-list><ref id="B7"><mixed-citation xmlns:xlink="http://www.w3.org/1999/xlink" xlink:type="simple">Jin YL, Bu Y (2025) Four new species of <italic><tp:taxon-name><tp:taxon-name-part taxon-name-part-type="genus">Symphylella</tp:taxon-name-part></tp:taxon-name></italic> (<tp:taxon-name><tp:taxon-name-part taxon-name-part-type="class">Symphyla</tp:taxon-name-part></tp:taxon-name>, <tp:taxon-name><tp:taxon-name-part taxon-name-part-type="family">Scolopendrellidae</tp:taxon-name-part></tp:taxon-name>) from Chongqing, southwest China with DNA barcoding analysis. ZooKeys 1259: 349–379. <ext-link xlink:href="10.3897/zookeys.1259.169412" ext-link-type="doi" xlink:type="simple">https://doi.org/10.3897/zookeys.1259.169412</ext-link></mixed-citation></ref></ref-list></tp:taxon-treatment>
