# Supplementary material for: Two new species of Symphylella (Symphyla, Scolopendrellidae) from North China, with an analysis of genetic divergence in Chinese species
Source: Zookeys. 2026 Jul 9;1284:251–70. doi: 10.3897/zookeys.1284.201089 (PMC13377008; doi:10.3897/zookeys.1284.201089)
Supplement: XML Treatment for Symphylella rotundata [file zookeys.1284.201089-treatment3.xml]

<!DOCTYPE tp:taxon-treatment
  PUBLIC "-//TaxonX//DTD Taxonomic Treatment Publishing DTD v0 20100105//EN" "tax-treatment-NSO.dtd">
<tp:taxon-treatment xmlns:tp="http://www.plazi.org/taxpub"><tp:treatment-meta><kwd-group><label>Taxon classification</label><kwd>
                  <named-content content-type="kingdom">Animalia</named-content>
                </kwd><kwd>
                  <named-content content-type="class">Symphyla</named-content>
                </kwd><kwd>
                  <named-content content-type="family">Scolopendrellidae</named-content>
                </kwd></kwd-group><mixed-citation publication-type="journal"><person-group><name><surname>Jin</surname><given-names>Ya-Li</given-names></name><name><surname>Bu</surname><given-names>Yun</given-names></name></person-group><article-title>Two new species of <italic><tp:taxon-name><tp:taxon-name-part taxon-name-part-type="genus" reg="Symphylella">Symphylella</tp:taxon-name-part></tp:taxon-name></italic> (<tp:taxon-name><tp:taxon-name-part taxon-name-part-type="class" reg="Symphyla">Symphyla</tp:taxon-name-part></tp:taxon-name>, <tp:taxon-name><tp:taxon-name-part taxon-name-part-type="family" reg="Scolopendrellidae">Scolopendrellidae</tp:taxon-name-part></tp:taxon-name>) from North China, with an analysis of genetic divergence in Chinese species</article-title><source>Zookeys</source><day>09</day><month>07</month><year>2026</year><volume>1284</volume><fpage>251</fpage><lpage>270</lpage><pub-id pub-id-type="doi">10.3897/zookeys.1284.201089</pub-id></mixed-citation></tp:treatment-meta><tp:nomenclature><tp:taxon-name><object-id xmlns:xlink="http://www.w3.org/1999/xlink" content-type="arpha" xlink:type="simple">C8149E8A-54B0-5BDB-8AEA-FE8832223209</object-id>
                        		<tp:taxon-name-part taxon-name-part-type="genus" reg="Symphylella">Symphylella</tp:taxon-name-part> <tp:taxon-name-part taxon-name-part-type="species" reg="rotundata">rotundata</tp:taxon-name-part>
                        	
                        		<object-id xmlns:xlink="http://www.w3.org/1999/xlink" content-type="zoobank" xlink:type="simple">https://zoobank.org/17ECE803-405B-4017-A83E-C83F15A1A4E2</object-id>
                        	</tp:taxon-name><tp:taxon-status xmlns:xlink="http://www.w3.org/1999/xlink" xlink:type="simple">sp. nov.</tp:taxon-status><xref ref-type="fig" rid="F4">Figs 4</xref><xref ref-type="fig" rid="F5">, 5, Tables 5–7</xref></tp:nomenclature><tp:treatment-sec sec-type="Diagnosis"><title>Diagnosis.</title><p><italic><tp:taxon-name><tp:taxon-name-part taxon-name-part-type="genus" reg="Symphylella">Symphylella</tp:taxon-name-part> <tp:taxon-name-part taxon-name-part-type="species" reg="rotundata">rotundata</tp:taxon-name-part></tp:taxon-name></italic> sp. nov. belongs to the isabellae group (<xref ref-type="bibr" rid="B7">Jin and Bu 2025</xref>). It is characterized by having noticeably roundish ends of the tergal processes, a short, subconical stylus with a pointed apex, and long, erect setae on the outer and ventral sides of the cerci.</p></tp:treatment-sec><tp:treatment-sec sec-type="Material examined"><title>Material examined.</title><p><bold><italic>Holotype</italic></bold>: • female (<abbrev xmlns:xlink="http://www.w3.org/1999/xlink" content-type="institution" xlink:title="Shanghai Natural History Museum, Shanghai, China" xlink:type="simple">SNHM</abbrev> slide no. NM-SY2025005), China, Inner Mongolia Autonomous Region, Tongliao City, Naiman Banner, extracted from soil samples in an artificial bush forest of a park (Fig. <xref ref-type="fig" rid="F1">1C</xref>), alt. 337 m, <named-content xmlns:xlink="http://www.w3.org/1999/xlink" content-type="dwc:verbatimCoordinates" xlink:type="simple">42°51'N, 120°39'E</named-content>, 3-VIII-2025, coll. Y.L. Jin. <bold><italic>Paratypes</italic></bold>: (19 females) • 3 females (<abbrev xmlns:xlink="http://www.w3.org/1999/xlink" content-type="institution" xlink:title="Shanghai Natural History Museum, Shanghai, China" xlink:type="simple">SNHM</abbrev> slides no. SX-SY2023001–SX-SY2023003), China, Shanxi Province, Datong City, extracted from litter in mixed forest (Fig. <xref ref-type="fig" rid="F1">1B</xref>), <named-content xmlns:xlink="http://www.w3.org/1999/xlink" content-type="dwc:verbatimCoordinates" xlink:type="simple">40°23'N, 113°13'E</named-content>, 4-X-2023, coll. Y.L. Jin • 1 female (<abbrev xmlns:xlink="http://www.w3.org/1999/xlink" content-type="institution" xlink:title="Shanghai Natural History Museum, Shanghai, China" xlink:type="simple">SNHM</abbrev> slide no. NM-SY2025001), China, Inner Mongolia Autonomous Region, Xilingol League, Sonid Right Banner, extracted from soil samples of a city park, alt. 1106 m, <named-content xmlns:xlink="http://www.w3.org/1999/xlink" content-type="dwc:verbatimCoordinates" xlink:type="simple">42°43'N, 112°37'E</named-content>, 23-VII-2025, coll. Y.L. Jin • 2 females (<abbrev xmlns:xlink="http://www.w3.org/1999/xlink" content-type="institution" xlink:title="Shanghai Natural History Museum, Shanghai, China" xlink:type="simple">SNHM</abbrev> slides no. NM-SY2025002–NM-SY2025003), China, Inner Mongolia Autonomous Region, Xilingol League, Xilinhot City, Nanshan Forest Park, extracted from soil samples in bush forest (Fig. <xref ref-type="fig" rid="F1">1F</xref>), alt. 1007 m, <named-content xmlns:xlink="http://www.w3.org/1999/xlink" content-type="dwc:verbatimCoordinates" xlink:type="simple">43°52'N, 116°4'E</named-content>, 31-VII-2025, coll. Y.L. Jin • 2 females (<abbrev xmlns:xlink="http://www.w3.org/1999/xlink" content-type="institution" xlink:title="Shanghai Natural History Museum, Shanghai, China" xlink:type="simple">SNHM</abbrev> slides no. NM-SY2025004, NM-SY2025006), same data as holotype • 3 females (<abbrev xmlns:xlink="http://www.w3.org/1999/xlink" content-type="institution" xlink:title="Shanghai Natural History Museum, Shanghai, China" xlink:type="simple">SNHM</abbrev> slides no. NM-SY2025007–NM-SY2025009), China, Inner Mongolia Autonomous Region, Tongliao City, Kulun Banner, extracted from soil samples in broad-leaf forest (Fig. <xref ref-type="fig" rid="F1">1D</xref>), alt. 356 m, <named-content xmlns:xlink="http://www.w3.org/1999/xlink" content-type="dwc:verbatimCoordinates" xlink:type="simple">42°44'N, 121°27'E</named-content>, 4-VIII-2025, coll. Y.L. Jin • 1 female (<abbrev xmlns:xlink="http://www.w3.org/1999/xlink" content-type="institution" xlink:title="Shanghai Natural History Museum, Shanghai, China" xlink:type="simple">SNHM</abbrev> slide no. NM-SY2025010), China, Inner Mongolia Autonomous Region, Tongliao City, Kulun Banner, Hada Botanical Garden, extracted from soil samples in broad-leaf forest, alt. 364 m, <named-content xmlns:xlink="http://www.w3.org/1999/xlink" content-type="dwc:verbatimCoordinates" xlink:type="simple">42°45'N, 121°45'E</named-content>, 4-VIII-2025, coll. Y.L. Jin • 7 females (<abbrev xmlns:xlink="http://www.w3.org/1999/xlink" content-type="institution" xlink:title="Shanghai Natural History Museum, Shanghai, China" xlink:type="simple">SNHM</abbrev> slides no. NM-SY20250011–NM-SY20250017), China, Inner Mongolia Autonomous Region, Hohhot City, Daqing Mountain, extracted from soil samples in broad-leaf forest (Fig. <xref ref-type="fig" rid="F1">1E</xref>), alt. 1392 m, <named-content xmlns:xlink="http://www.w3.org/1999/xlink" content-type="dwc:verbatimCoordinates" xlink:type="simple">40°55'N, 111°43'E</named-content>, 6-VIII-2025, coll. Y.L. Jin.</p></tp:treatment-sec><tp:treatment-sec sec-type="Description"><title>Description.</title><p>Adult body 2.7 mm long on average (2.2–3.3 mm, <italic>n</italic> = 20) (Fig. <xref ref-type="fig" rid="F1">1H</xref>), holotype 3.2 mm.</p><p><bold><italic>Head</italic></bold> longer than wide, length 225–275 μm, width 195–228 μm, with widest part at same level <abbrev xmlns:xlink="http://www.w3.org/1999/xlink" xlink:title="apical seta on the process" xlink:type="simple">as</abbrev> points of articulation of mandibles. Central rod well developed, divided into two portions by a node-like interruption, with anterior part 58–75 μm and posterior part 65–80 μm. Dorsal side of head moderately covered with setae of different length (8–27 μm) (Fig. <xref ref-type="fig" rid="F4">4A</xref>). Frons with 5+5 lateral setae (13–35 μm); macrosetae (20–45 μm) arranged as 4/2/2 and 1.3–2.5 times as long as <italic><abbrev xmlns:xlink="http://www.w3.org/1999/xlink" xlink:title="antero-central seta on the head" xlink:type="simple">a0</abbrev></italic> (14–19 μm), and 17–19 normal setae (Fig. <xref ref-type="fig" rid="F5">5A</xref>).</p><fig id="F4" position="float" orientation="portrait"><object-id xmlns:xlink="http://www.w3.org/1999/xlink" content-type="doi" xlink:type="simple">10.3897/zookeys.1284.201089.figure4</object-id><object-id xmlns:xlink="http://www.w3.org/1999/xlink" content-type="arpha" xlink:type="simple">09E50C29-60BA-5098-93D7-CC25E72B3B55</object-id><label>Figure 4.</label><caption><p><italic><tp:taxon-name><tp:taxon-name-part taxon-name-part-type="genus" reg="Symphylella">Symphylella</tp:taxon-name-part> <tp:taxon-name-part taxon-name-part-type="species" reg="rotundata">rotundata</tp:taxon-name-part></tp:taxon-name></italic> sp. nov. <bold>A</bold>. Head, dorsal view (arrows indicate Tömösváry organ and node-like interruption); <bold>B</bold>. Head, ventral view; <bold>C</bold>. Tergites 1–2 (<italic><abbrev xmlns:xlink="http://www.w3.org/1999/xlink" xlink:title="anterolateral setae on tergites" xlink:type="simple">als</abbrev></italic>–anterolateral seta, <italic><abbrev xmlns:xlink="http://www.w3.org/1999/xlink" xlink:title="apical seta on the process" xlink:type="simple">as</abbrev></italic>–apical seta, <italic><abbrev xmlns:xlink="http://www.w3.org/1999/xlink" xlink:title="central setae on tergites" xlink:type="simple">cs</abbrev></italic>–central seta, <italic><abbrev xmlns:xlink="http://www.w3.org/1999/xlink" xlink:title="inner basal setae on the process" xlink:type="simple">ibs</abbrev></italic>–inner basal seta, <italic><abbrev xmlns:xlink="http://www.w3.org/1999/xlink" xlink:title="inserted setae on the process" xlink:type="simple">is</abbrev></italic>–inserted seta, <italic><abbrev xmlns:xlink="http://www.w3.org/1999/xlink" xlink:title="lateromarginal setae on tergites" xlink:type="simple">lms</abbrev></italic>–lateromarginal setae); <bold>D</bold>. Tergite 3; <bold>E</bold>. End of process on tergite 3, left side; <bold>F</bold>. End of process on tergite 3, right side; <bold>G</bold>. Tergites 4–5; <bold>H</bold>. Leg 1, right side (arrow indicates reduced leg); <bold>I</bold>. Left stylus and coxal sac at the base of leg 3 (arrow indicates stylus). Scale bars: 50 μm (<bold>A, B</bold>); 20 μm (<bold>C, D, G–I</bold>); 10 μm (<bold>E, F</bold>).</p></caption><graphic xmlns:xlink="http://www.w3.org/1999/xlink" xlink:href="zookeys-1284-251_article-201089__-g004.jpg" id="oo_1712397.jpg" position="float" orientation="portrait" xlink:type="simple"><uri content-type="original_file" xlink:type="simple">https://binary.pensoft.net/fig/1712397</uri></graphic></fig><fig id="F5" position="float" orientation="portrait"><object-id xmlns:xlink="http://www.w3.org/1999/xlink" content-type="doi" xlink:type="simple">10.3897/zookeys.1284.201089.figure5</object-id><object-id xmlns:xlink="http://www.w3.org/1999/xlink" content-type="arpha" xlink:type="simple">842F6E82-2D8E-5142-B8D3-98733E89401D</object-id><label>Figure 5.</label><caption><p><italic><tp:taxon-name><tp:taxon-name-part taxon-name-part-type="genus" reg="Symphylella">Symphylella</tp:taxon-name-part> <tp:taxon-name-part taxon-name-part-type="species" reg="rotundata">rotundata</tp:taxon-name-part></tp:taxon-name></italic> sp. nov. <bold>A</bold>. Frons (L1–L5–lateral setae, <abbrev xmlns:xlink="http://www.w3.org/1999/xlink" xlink:title="antero-central seta on the head" xlink:type="simple">a0</abbrev>–antero-central seta, arrows indicate macrosetae); <bold>B</bold>. Right mandible, lateral view (<italic><abbrev xmlns:xlink="http://www.w3.org/1999/xlink" xlink:title="pars incisivus on the mandible" xlink:type="simple">pi</abbrev></italic>–pars incisivus, <italic><abbrev xmlns:xlink="http://www.w3.org/1999/xlink" xlink:title="pars molaris on the mandible" xlink:type="simple">pm</abbrev></italic>–pars molaris, <italic><abbrev xmlns:xlink="http://www.w3.org/1999/xlink" xlink:title="lacinia mobilis on the mandible" xlink:type="simple">lm</abbrev></italic>–lacinia mobilis); <bold>C</bold>. Left first maxilla; <bold>D</bold>. Right 1–4 antennomeres, dorsal view (<italic><abbrev xmlns:xlink="http://www.w3.org/1999/xlink" xlink:title="rudimentary spined sensory organs on antenna" xlink:type="simple">rso</abbrev></italic>–rudimentary spined sensory organ); <bold>E</bold>. Right terminal four antennomeres, ventral view (<italic><abbrev xmlns:xlink="http://www.w3.org/1999/xlink" xlink:title="bladder-shaped organs on antenna" xlink:type="simple">bo</abbrev></italic>–bladder-shaped organ, <italic><abbrev xmlns:xlink="http://www.w3.org/1999/xlink" xlink:title="spined sensory organs on antenna" xlink:type="simple">so</abbrev></italic>–spined sensory organ); <bold>F</bold>. Right terminal four antennomeres, dorsal view (<italic><abbrev xmlns:xlink="http://www.w3.org/1999/xlink" xlink:title="cavity-shaped organs on antenna" xlink:type="simple">co</abbrev></italic>–cavity-shaped organ); <bold>G</bold>. Right stylus at the base of leg 4; <bold>H</bold>. Left stylus at the base of leg 12; <bold>I</bold>. Trochanter of leg 12, right side, ventral view; <bold>J</bold>. Femur, tibia, and tarsus of leg 12, right side, dorsal view; <bold>K</bold>. Left cercus, dorsal view (arrows indicate long and erect setae); <bold>L</bold>. Left cercus, lateral view (arrows indicate long and erect setae). Scale bars: 20 μm (<bold>A–F</bold>, <bold>I</bold>–<bold>L</bold>); 5 μm (<bold>G, H</bold>).</p></caption><graphic xmlns:xlink="http://www.w3.org/1999/xlink" xlink:href="zookeys-1284-251_article-201089__-g005.jpg" id="oo_1712398.jpg" position="float" orientation="portrait" xlink:type="simple"><uri content-type="original_file" xlink:type="simple">https://binary.pensoft.net/fig/1712398</uri></graphic></fig><p><bold><italic>Tömösváry organ</italic></bold> globular, diameter 15–20 μm, about 0.4–0.6 time of greatest diameter of third antennomere (31–40 μm), aperture subround, 4–10 μm, with inner wall striated (Fig. <xref ref-type="fig" rid="F4">4A</xref>).</p><p><bold><italic>Mouthparts</italic></bold>. Mandible composed of three parts: <italic><abbrev xmlns:xlink="http://www.w3.org/1999/xlink" xlink:title="pars incisivus on the mandible" xlink:type="simple">pi</abbrev></italic> with four distinct thick teeth, <italic><abbrev xmlns:xlink="http://www.w3.org/1999/xlink" xlink:title="pars molaris on the mandible" xlink:type="simple">pm</abbrev></italic> with four smaller teeth and two pointed teeth, and <italic><abbrev xmlns:xlink="http://www.w3.org/1999/xlink" xlink:title="lacinia mobilis on the mandible" xlink:type="simple">lm</abbrev></italic> with one little process observed in lateral view (Fig. <xref ref-type="fig" rid="F5">5B</xref>). First maxilla with two lobes; inner lobe with four teeth; palp of first maxilla sharp (Fig. <xref ref-type="fig" rid="F5">5C</xref>). Anterior part of second maxilla with many small protuberances, each carrying one seta, distal setae thick; posterior part with sparse setae. Cuticle of second maxilla covered with dense pubescence (Fig. <xref ref-type="fig" rid="F4">4B</xref>).</p><p><bold><italic>Antennae</italic></bold> with 15–21 antennomeres (17 on left and 15 on right in holotype), about 0.2 of body length. First antennomere cylindrical, 1.0–1.5 time as wide as long (width 30–35 μm, length 23–30 μm), with 6 setae, longest inner one 20–24 μm, 1–2 minute setae on antennomere (Fig. <xref ref-type="fig" rid="F5">5D</xref>). Second antennomere wider (30–37 μm) than long (23–30 μm), with 8–9 setae inserted around antennal wall, interior setae (18–24 μm) longer than exterior ones (16–18 μm), one minute seta in some specimens (Fig. <xref ref-type="fig" rid="F5">5D</xref>). Chaetotaxy of third antennomere similar to that of the preceding ones (Fig. <xref ref-type="fig" rid="F5">5D</xref>). Setae on proximal antennomeres longer and on distal antennomeres shorter. Proximal antennomeres with only primary whorl of setae, on middle and subapical antennomeres with several minute setae in secondary whorl. Four types of sensory organs observed on antenna (Fig. <xref ref-type="fig" rid="F5">5D–F</xref>): <italic><abbrev xmlns:xlink="http://www.w3.org/1999/xlink" xlink:title="rudimentary spined sensory organs on antenna" xlink:type="simple">rso</abbrev></italic> on dorsal side of most antennomeres except first and apical antennomere; <italic><abbrev xmlns:xlink="http://www.w3.org/1999/xlink" xlink:title="spined sensory organs on antenna" xlink:type="simple">so</abbrev></italic> only present on apical antennomere; <italic><abbrev xmlns:xlink="http://www.w3.org/1999/xlink" xlink:title="cavity-shaped organs on antenna" xlink:type="simple">co</abbrev></italic> on dorsal side of antennomeres 3–6 to penultimate one, in some specimens both present on ventral and dorsal side on subterminal antennomere, seldom on apical antennomere, increasing in number to a maximum of six on subterminal antennomere; <italic><abbrev xmlns:xlink="http://www.w3.org/1999/xlink" xlink:title="bladder-shaped organs on antenna" xlink:type="simple">bo</abbrev></italic> irregular, oblate, or curved, present on antennomere 5–9 to penultimate, increasing in number to a maximum of 17 on penultimate antennomere. Apical antennomere subspherical, as wide as long (length 25–30 μm, width 25–33 μm), five <italic><abbrev xmlns:xlink="http://www.w3.org/1999/xlink" xlink:title="spined sensory organs on antenna" xlink:type="simple">so</abbrev></italic> and 16–20 setae on distal half (Fig. <xref ref-type="fig" rid="F5">5E, F</xref>). All antennomeres covered with short pubescence. Chaetotaxy and sensory organs of antennae of holotype are given in Table <xref ref-type="table" rid="T5">5</xref>.</p><table-wrap id="T4" position="float" orientation="portrait"><label>Table 4.</label><caption><p>Chaetotaxy of tergites of <italic><tp:taxon-name><tp:taxon-name-part taxon-name-part-type="genus" reg="Symphylella">Symphylella</tp:taxon-name-part> <tp:taxon-name-part taxon-name-part-type="species" reg="hylophila">hylophila</tp:taxon-name-part></tp:taxon-name></italic> sp. nov. (holotype in brackets).</p></caption><table><tbody><tr><th rowspan="1" colspan="1">
                        <bold>Tergite</bold>
                      </th><th rowspan="1" colspan="1">
                        <bold>Lateromarginal setae</bold>
                      </th><th rowspan="1" colspan="1">
                        <bold>Inserted seta</bold>
                      </th><th rowspan="1" colspan="1">
                        <bold>Central setae</bold>
                      </th><th rowspan="1" colspan="1">
                        <bold>Other setae</bold>
                      </th></tr><tr><td rowspan="1" colspan="1">1</td><td rowspan="1" colspan="4">4+4 or 3+4 (4+4)</td></tr><tr><td rowspan="1" colspan="1">2</td><td rowspan="1" colspan="1">6–8 (6)</td><td rowspan="1" colspan="1">1–2 (1–2)</td><td rowspan="1" colspan="1">1–2 (2)</td><td rowspan="1" colspan="1">7–16 (9)</td></tr><tr><td rowspan="1" colspan="1">3</td><td rowspan="1" colspan="1">8–10 (10)</td><td rowspan="1" colspan="1">1–2 (1)</td><td rowspan="1" colspan="1">2–5 (3)</td><td rowspan="1" colspan="1">19–29 (23)</td></tr><tr><td rowspan="1" colspan="1">4</td><td rowspan="1" colspan="1">5–7 (5–6)</td><td rowspan="1" colspan="1">0–1 (0–1)</td><td rowspan="1" colspan="1">4–7 (4)</td><td rowspan="1" colspan="1">10–18 (11)</td></tr><tr><td rowspan="1" colspan="1">5</td><td rowspan="1" colspan="1">5–7 (6–7)</td><td rowspan="1" colspan="1">1–2 (1)</td><td rowspan="1" colspan="1">4–7 (4)</td><td rowspan="1" colspan="1">10–19 (12)</td></tr><tr><td rowspan="1" colspan="1">6</td><td rowspan="1" colspan="1">7–11 (9–10)</td><td rowspan="1" colspan="1">1–2 (1)</td><td rowspan="1" colspan="1">3–6 (4)</td><td rowspan="1" colspan="1">23–38 (28)</td></tr><tr><td rowspan="1" colspan="1">7</td><td rowspan="1" colspan="1">5–8 (7)</td><td rowspan="1" colspan="1">0–1 (1)</td><td rowspan="1" colspan="1">4–8 (5)</td><td rowspan="1" colspan="1">9–19 (13)</td></tr><tr><td rowspan="1" colspan="1">8</td><td rowspan="1" colspan="1">5–8 (7)</td><td rowspan="1" colspan="1">1–2 (1)</td><td rowspan="1" colspan="1">4–6 (6)</td><td rowspan="1" colspan="1">10–21 (10)</td></tr><tr><td rowspan="1" colspan="1">9</td><td rowspan="1" colspan="1">8–11 (8–9)</td><td rowspan="1" colspan="1">1–3 (1)</td><td rowspan="1" colspan="1">4–7 (5)</td><td rowspan="1" colspan="1">24–43 (27)</td></tr><tr><td rowspan="1" colspan="1">10</td><td rowspan="1" colspan="1">5–8 (6–7)</td><td rowspan="1" colspan="1">0–1 (0)</td><td rowspan="1" colspan="1">5–8 (5)</td><td rowspan="1" colspan="1">11–19 (14)</td></tr><tr><td rowspan="1" colspan="1">11</td><td rowspan="1" colspan="1">5–8 (5–6)</td><td rowspan="1" colspan="1">0–2 (1)</td><td rowspan="1" colspan="1">4–7 (5)</td><td rowspan="1" colspan="1">11–19 (11)</td></tr><tr><td rowspan="1" colspan="1">12</td><td rowspan="1" colspan="1">7–10 (9–10)</td><td rowspan="1" colspan="1">0–3 (1)</td><td rowspan="1" colspan="1">3–6 (5)</td><td rowspan="1" colspan="1">21–38 (27)</td></tr><tr><td rowspan="1" colspan="1">13</td><td rowspan="1" colspan="1">4–7 (5–6)</td><td rowspan="1" colspan="1">0–2 (0–1)</td><td rowspan="1" colspan="1">4–7 (5)</td><td rowspan="1" colspan="1">6–16 (10)</td></tr><tr><td rowspan="1" colspan="1">14</td><td rowspan="1" colspan="1"/><td rowspan="1" colspan="1"/><td rowspan="1" colspan="1"/><td rowspan="1" colspan="1">18–29 (20)</td></tr><tr><td rowspan="1" colspan="1">15</td><td rowspan="1" colspan="1">6–8 (6)</td><td rowspan="1" colspan="1">0–1 (1)</td><td rowspan="1" colspan="1">2–7 (2)</td><td rowspan="1" colspan="1">12–29 (15)</td></tr><tr><td rowspan="1" colspan="1">16</td><td rowspan="1" colspan="1"/><td rowspan="1" colspan="1"/><td rowspan="1" colspan="1"/><td rowspan="1" colspan="1">12–19 (14)</td></tr><tr><td rowspan="1" colspan="1">17</td><td rowspan="1" colspan="1"/><td rowspan="1" colspan="1"/><td rowspan="1" colspan="1"/><td rowspan="1" colspan="1">19–42 (19)</td></tr></tbody></table></table-wrap><table-wrap id="T5" position="float" orientation="portrait"><label>Table 5.</label><caption><p>Numbers of setae and sensory organs on antennae of <italic><tp:taxon-name><tp:taxon-name-part taxon-name-part-type="genus" reg="Symphylella">Symphylella</tp:taxon-name-part> <tp:taxon-name-part taxon-name-part-type="species" reg="rotundata">rotundata</tp:taxon-name-part></tp:taxon-name></italic> sp. nov. (holotype, excluding apical antennomere).</p></caption><table><tbody><tr><th rowspan="1" colspan="1">
                        <bold>Antennomere</bold>
                      </th><th rowspan="1" colspan="1">
                        <bold>Primary whorl setae</bold>
                      </th><th rowspan="1" colspan="1">
                        <bold>Secondary whorl setae</bold>
                      </th><th rowspan="1" colspan="1">
                        <bold>Rudimentary spined sensory organs</bold>
                      </th><th rowspan="1" colspan="1">
                        <bold>Cavity-shaped organs on dorsal side</bold>
                      </th><th rowspan="1" colspan="1">
                        <bold>Bladder-shaped organs</bold>
                      </th></tr><tr><td rowspan="1" colspan="1">1</td><td rowspan="1" colspan="1">6</td><td rowspan="1" colspan="1"/><td rowspan="1" colspan="1"/><td rowspan="1" colspan="1"/><td rowspan="1" colspan="1"/></tr><tr><td rowspan="1" colspan="1">2</td><td rowspan="1" colspan="1">8</td><td rowspan="1" colspan="1"/><td rowspan="1" colspan="1">1</td><td rowspan="1" colspan="1"/><td rowspan="1" colspan="1"/></tr><tr><td rowspan="1" colspan="1">3</td><td rowspan="1" colspan="1">8</td><td rowspan="1" colspan="1"/><td rowspan="1" colspan="1">1</td><td rowspan="1" colspan="1"/><td rowspan="1" colspan="1"/></tr><tr><td rowspan="1" colspan="1">4</td><td rowspan="1" colspan="1">9</td><td rowspan="1" colspan="1"/><td rowspan="1" colspan="1">1</td><td rowspan="1" colspan="1"/><td rowspan="1" colspan="1"/></tr><tr><td rowspan="1" colspan="1">5</td><td rowspan="1" colspan="1">10</td><td rowspan="1" colspan="1"/><td rowspan="1" colspan="1">1</td><td rowspan="1" colspan="1"/><td rowspan="1" colspan="1"/></tr><tr><td rowspan="1" colspan="1">6</td><td rowspan="1" colspan="1">10</td><td rowspan="1" colspan="1"/><td rowspan="1" colspan="1"/><td rowspan="1" colspan="1">1</td><td rowspan="1" colspan="1"/></tr><tr><td rowspan="1" colspan="1">7</td><td rowspan="1" colspan="1">10</td><td rowspan="1" colspan="1"/><td rowspan="1" colspan="1"/><td rowspan="1" colspan="1">1</td><td rowspan="1" colspan="1">1</td></tr><tr><td rowspan="1" colspan="1">8</td><td rowspan="1" colspan="1">11</td><td rowspan="1" colspan="1">2</td><td rowspan="1" colspan="1"/><td rowspan="1" colspan="1">1</td><td rowspan="1" colspan="1">1</td></tr><tr><td rowspan="1" colspan="1">9</td><td rowspan="1" colspan="1">11</td><td rowspan="1" colspan="1">5</td><td rowspan="1" colspan="1">1</td><td rowspan="1" colspan="1">1</td><td rowspan="1" colspan="1">1</td></tr><tr><td rowspan="1" colspan="1">10</td><td rowspan="1" colspan="1">11</td><td rowspan="1" colspan="1">5</td><td rowspan="1" colspan="1">1</td><td rowspan="1" colspan="1">1</td><td rowspan="1" colspan="1">1</td></tr><tr><td rowspan="1" colspan="1">11</td><td rowspan="1" colspan="1">11</td><td rowspan="1" colspan="1">5</td><td rowspan="1" colspan="1">1</td><td rowspan="1" colspan="1">1</td><td rowspan="1" colspan="1">1</td></tr><tr><td rowspan="1" colspan="1">12</td><td rowspan="1" colspan="1">11</td><td rowspan="1" colspan="1">5</td><td rowspan="1" colspan="1">1</td><td rowspan="1" colspan="1">1</td><td rowspan="1" colspan="1">3</td></tr><tr><td rowspan="1" colspan="1">13</td><td rowspan="1" colspan="1">11</td><td rowspan="1" colspan="1">5</td><td rowspan="1" colspan="1"/><td rowspan="1" colspan="1">1</td><td rowspan="1" colspan="1">5</td></tr><tr><td rowspan="1" colspan="1">14</td><td rowspan="1" colspan="1">11</td><td rowspan="1" colspan="1">5</td><td rowspan="1" colspan="1"/><td rowspan="1" colspan="1">1</td><td rowspan="1" colspan="1">7</td></tr><tr><td rowspan="1" colspan="1">15</td><td rowspan="1" colspan="1">11</td><td rowspan="1" colspan="1">5</td><td rowspan="1" colspan="1"/><td rowspan="1" colspan="1">1</td><td rowspan="1" colspan="1">12</td></tr><tr><td rowspan="1" colspan="1">16</td><td rowspan="1" colspan="1">11</td><td rowspan="1" colspan="1">3</td><td rowspan="1" colspan="1"/><td rowspan="1" colspan="1">3</td><td rowspan="1" colspan="1">15</td></tr></tbody></table></table-wrap><p><bold><italic>Trunk</italic></bold>. Length from base to tip of triangular processes the same as its basal width, except tergites 4, 7, 10, and 13 (shorter than basal width). Basal distance between processes of tergites distinctly longer than process length, except for tergites 2 and 3 (a little shorter than process length) (Table <xref ref-type="table" rid="T6">6</xref>). All processes obviously with roundish ends (Fig. <xref ref-type="fig" rid="F4">4E, F</xref>). Anterolateral setae (26–52 μm) on tergites 2, 3, 4, 6, 7, 9, 10, and 12 distinctly longer than other <italic><abbrev xmlns:xlink="http://www.w3.org/1999/xlink" xlink:title="lateromarginal setae on tergites" xlink:type="simple">lms</abbrev></italic> of same tergite (Fig. <xref ref-type="fig" rid="F4">4C, D, G</xref>), while those on tergites 5, 8, and 11 (20–36 μm) shorter than longest third <italic><abbrev xmlns:xlink="http://www.w3.org/1999/xlink" xlink:title="lateromarginal setae on tergites" xlink:type="simple">lms</abbrev></italic> of same tergite (Fig. <xref ref-type="fig" rid="F4">4G</xref>). Each process with 1–3 <italic><abbrev xmlns:xlink="http://www.w3.org/1999/xlink" xlink:title="inserted setae on the process" xlink:type="simple">is</abbrev></italic>. All tergites pubescent (Fig. <xref ref-type="fig" rid="F4">4C, D, G</xref>).</p><table-wrap id="T6" position="float" orientation="portrait"><label>Table 6.</label><caption><p>Measurements of tergites and processes of <italic><tp:taxon-name><tp:taxon-name-part taxon-name-part-type="genus" reg="Symphylella">Symphylella</tp:taxon-name-part> <tp:taxon-name-part taxon-name-part-type="species" reg="rotundata">rotundata</tp:taxon-name-part></tp:taxon-name></italic> sp. nov. (holotype in brackets, in μm).</p></caption><table><tbody><tr><th rowspan="1" colspan="1">
                        <bold>Tergite</bold>
                      </th><th rowspan="1" colspan="1">
                        <bold>Length</bold>
                      </th><th rowspan="1" colspan="1">
                        <bold>Width</bold>
                      </th><th rowspan="1" colspan="1">
                        <bold>Length of processes</bold>
                      </th><th rowspan="1" colspan="1">
                        <bold>Basal width of processes</bold>
                      </th><th rowspan="1" colspan="1">
                        <bold>Basal distance between processes</bold>
                      </th></tr><tr><td rowspan="1" colspan="1">1</td><td rowspan="1" colspan="1">25–37 (25)</td><td rowspan="1" colspan="1">115–140 (140)</td><td rowspan="1" colspan="1"/><td rowspan="1" colspan="1"/><td rowspan="1" colspan="1"/></tr><tr><td rowspan="1" colspan="1">2</td><td rowspan="1" colspan="1">40–57 (57)</td><td rowspan="1" colspan="1">125–157 (157)</td><td rowspan="1" colspan="1">30–41 (41)</td><td rowspan="1" colspan="1">35–43 (43)</td><td rowspan="1" colspan="1">25–32 (30)</td></tr><tr><td rowspan="1" colspan="1">3</td><td rowspan="1" colspan="1">87–122 (122)</td><td rowspan="1" colspan="1">158–192 (192)</td><td rowspan="1" colspan="1">30–45 (45)</td><td rowspan="1" colspan="1">30–45 (45)</td><td rowspan="1" colspan="1">33–43 (43)</td></tr><tr><td rowspan="1" colspan="1">4</td><td rowspan="1" colspan="1">55–75 (75)</td><td rowspan="1" colspan="1">180–222 (222)</td><td rowspan="1" colspan="1">28–42 (40)</td><td rowspan="1" colspan="1">38–55 (50)</td><td rowspan="1" colspan="1">55–75 (75)</td></tr><tr><td rowspan="1" colspan="1">5</td><td rowspan="1" colspan="1">65–92 (92)</td><td rowspan="1" colspan="1">167–210 (210)</td><td rowspan="1" colspan="1">35–50 (50)</td><td rowspan="1" colspan="1">38–52 (52)</td><td rowspan="1" colspan="1">58–70 (70)</td></tr><tr><td rowspan="1" colspan="1">6</td><td rowspan="1" colspan="1">115–155 (155)</td><td rowspan="1" colspan="1">200–250 (250)</td><td rowspan="1" colspan="1">38–55 (55)</td><td rowspan="1" colspan="1">40–52 (52)</td><td rowspan="1" colspan="1">58–75 (75)</td></tr><tr><td rowspan="1" colspan="1">7</td><td rowspan="1" colspan="1">68–97 (97)</td><td rowspan="1" colspan="1">208–262 (262)</td><td rowspan="1" colspan="1">30–45 (45)</td><td rowspan="1" colspan="1">40–60 (60)</td><td rowspan="1" colspan="1">70–95 (90)</td></tr><tr><td rowspan="1" colspan="1">8</td><td rowspan="1" colspan="1">68–95 (95)</td><td rowspan="1" colspan="1">178–245 (245)</td><td rowspan="1" colspan="1">38–55 (55)</td><td rowspan="1" colspan="1">40–57 (57)</td><td rowspan="1" colspan="1">60–90 (82)</td></tr><tr><td rowspan="1" colspan="1">9</td><td rowspan="1" colspan="1">112–150 (112)</td><td rowspan="1" colspan="1">210–275 (275)</td><td rowspan="1" colspan="1">40–55 (55)</td><td rowspan="1" colspan="1">40–55 (55)</td><td rowspan="1" colspan="1">65–87 (87)</td></tr><tr><td rowspan="1" colspan="1">10</td><td rowspan="1" colspan="1">65–100 (100)</td><td rowspan="1" colspan="1">218–290 (290)</td><td rowspan="1" colspan="1">32–43 (37)</td><td rowspan="1" colspan="1">48–470 (55)</td><td rowspan="1" colspan="1">73–112 (112)</td></tr><tr><td rowspan="1" colspan="1">11</td><td rowspan="1" colspan="1">67–102 (102)</td><td rowspan="1" colspan="1">187–265 (265)</td><td rowspan="1" colspan="1">35–52 (52)</td><td rowspan="1" colspan="1">41–57 (57)</td><td rowspan="1" colspan="1">65–100 (100)</td></tr><tr><td rowspan="1" colspan="1">12</td><td rowspan="1" colspan="1">113–162 (162)</td><td rowspan="1" colspan="1">217–300 (300)</td><td rowspan="1" colspan="1">38–55 (55)</td><td rowspan="1" colspan="1">43–60 (60)</td><td rowspan="1" colspan="1">63–97 (90)</td></tr><tr><td rowspan="1" colspan="1">13</td><td rowspan="1" colspan="1">60–82 (82)</td><td rowspan="1" colspan="1">213–312 (312)</td><td rowspan="1" colspan="1">30–34 (34)</td><td rowspan="1" colspan="1">48–55 (55)</td><td rowspan="1" colspan="1">70–112 (112)</td></tr><tr><td rowspan="1" colspan="1">14</td><td rowspan="1" colspan="1">62–87 (87)</td><td rowspan="1" colspan="1">185–255 (255)</td><td rowspan="1" colspan="1"/><td rowspan="1" colspan="1"/><td rowspan="1" colspan="1"/></tr><tr><td rowspan="1" colspan="1">15</td><td rowspan="1" colspan="1">102–120 (120)</td><td rowspan="1" colspan="1">203–275 (275)</td><td rowspan="1" colspan="1">25–40 (40)</td><td rowspan="1" colspan="1">40–57 (57)</td><td rowspan="1" colspan="1">50–75 (75)</td></tr><tr><td rowspan="1" colspan="1">16</td><td rowspan="1" colspan="1">60–75 (75)</td><td rowspan="1" colspan="1">170–205 (200)</td><td rowspan="1" colspan="1"/><td rowspan="1" colspan="1"/><td rowspan="1" colspan="1"/></tr><tr><td rowspan="1" colspan="1">17</td><td rowspan="1" colspan="1">100–130 (120)</td><td rowspan="1" colspan="1">137–180 (180)</td><td rowspan="1" colspan="1"/><td rowspan="1" colspan="1"/><td rowspan="1" colspan="1"/></tr></tbody></table></table-wrap><p><bold><italic>Tergites</italic></bold>. Tergite 1 reduced, with 4+3 setae in holotype, 4+4 or 4+5 in paratypes (Fig. <xref ref-type="fig" rid="F4">4C</xref>). Tergite 2 complete, with two triangular posterior processes, 6–8 <italic><abbrev xmlns:xlink="http://www.w3.org/1999/xlink" xlink:title="lateromarginal setae on tergites" xlink:type="simple">lms</abbrev></italic>, 1–2 <italic><abbrev xmlns:xlink="http://www.w3.org/1999/xlink" xlink:title="inserted setae on the process" xlink:type="simple">is</abbrev></italic>, 2–3 <italic><abbrev xmlns:xlink="http://www.w3.org/1999/xlink" xlink:title="central setae on tergites" xlink:type="simple">cs</abbrev></italic>, <italic><abbrev xmlns:xlink="http://www.w3.org/1999/xlink" xlink:title="anterolateral setae on tergites" xlink:type="simple">als</abbrev></italic> 0.8–1.4 of process length, processes 0.9–1.0 time as long as broad, basal distance between processes 0.7–1.0 as long as their length (Fig. <xref ref-type="fig" rid="F4">4C</xref>). Tergite 3 complete, broader and longer than preceding one, with ratios of 0.9–1.2, 0.9–1.1, and 0.8–1.6, respectively, 7–10 <italic><abbrev xmlns:xlink="http://www.w3.org/1999/xlink" xlink:title="lateromarginal setae on tergites" xlink:type="simple">lms</abbrev></italic>, 1–3 <italic><abbrev xmlns:xlink="http://www.w3.org/1999/xlink" xlink:title="inserted setae on the process" xlink:type="simple">is</abbrev></italic>, 2–4 <italic><abbrev xmlns:xlink="http://www.w3.org/1999/xlink" xlink:title="central setae on tergites" xlink:type="simple">cs</abbrev></italic> (Fig. <xref ref-type="fig" rid="F4">4D</xref>). Tergite 4 broader than tergite 3, with ratios of 0.6–1.5, 0.7–0.8, and 1.4–2.4, respectively, 5–9 <italic><abbrev xmlns:xlink="http://www.w3.org/1999/xlink" xlink:title="lateromarginal setae on tergites" xlink:type="simple">lms</abbrev></italic>, 1–2 <italic><abbrev xmlns:xlink="http://www.w3.org/1999/xlink" xlink:title="inserted setae on the process" xlink:type="simple">is</abbrev></italic>, 3–5 <italic><abbrev xmlns:xlink="http://www.w3.org/1999/xlink" xlink:title="central setae on tergites" xlink:type="simple">cs</abbrev></italic> (Fig. <xref ref-type="fig" rid="F4">4G</xref>). Chaetotaxy of tergites 5–7, 8–10, and 11–13 similar to tergites 2–4 (Fig. <xref ref-type="fig" rid="F4">4G</xref>). Pattern of alternating tergite lengths of two short tergites followed by one long tergite only disrupted at caudal end (Table <xref ref-type="table" rid="T6">6</xref>). Tergites 14, 16, and 17 without processes, with 16–31, 10–20, and 22–42 setae, respectively. Measurements and chaetotaxy of tergites are given in Tables 6, 7, respectively.</p><p><bold><italic>Legs</italic></bold>. First pair of legs reduced to two small hairy cupules, each with one long seta (11–12 μm) (Fig. <xref ref-type="fig" rid="F4">4H</xref>). Basal areas of legs 2–12 each with 3–10 setae. Leg 12 slightly shorter than head length, trochanter 1.0–1.7 times longer than wide (53–75 μm, 40–60 μm), with 7–8 subequal setae in total, longest seta 14–17 μm (Fig. <xref ref-type="fig" rid="F5">5I</xref>); femur almost as long as wide (33–45 μm, 33–48 μm), with 5–6 setae, longest dorsal seta (21–27 μm) 0.5–0.6 of greatest diameter of podomere in length, dorsally with cuticular thickenings in pattern of scales (Fig. <xref ref-type="fig" rid="F5">5J</xref>); tibia nearly 1.1–2.0 times longer than wide (35–60 μm, 25–33 μm), with 6–7 setae, longest dorsal one (20–24 μm) 0.7–0.9 of greatest diameter of tibia (Fig. <xref ref-type="fig" rid="F5">5J</xref>); tarsus sub-cylindrical, 3.5–4.8 times as long as wide (55–75 μm, 15–18 μm) with six dorsal setae: four straight and protruding, two depressed, longest seta (15–21 μm) slightly longer than greatest diameter of tarsus, two or three ventral setae distinctly shorter than dorsal ones. Claws slightly curved, anterior one distinctly longer than posterior one (Fig. <xref ref-type="fig" rid="F5">5J</xref>). All legs covered with dense pubescence except areas with cuticular thickenings.</p><p><bold><italic>Coxal sacs</italic></bold> present at bases of legs 3–9, fully developed, each with 4–6 setae on surface (Fig. <xref ref-type="fig" rid="F4">4I</xref>). Corresponding area of leg 2, 10, 11, and 12 replaced by 1–5 setae, respectively.</p><p><bold><italic>Styli</italic></bold> present at legs 3–12 base, short, subconical, length 8–9 μm, width 4–5 μm, basal part with dense straight hairs, distal quarter hairless, apex pointed (Figs <xref ref-type="fig" rid="F4">4I</xref>, <xref ref-type="fig" rid="F5">5G</xref>), on leg 12 slightly narrower (Fig. <xref ref-type="fig" rid="F5">5H</xref>).</p><p><bold><italic>Sense calicles</italic></bold> with smooth margin around pit. Sensory seta inserted in cup centre, extremely long (108–165 μm).</p><p><bold><italic>Cerci</italic></bold> about 0.5–0.6 time of head in length, 2.3–3.3 times as long as its greatest width (125–175 μm, 45–70 μm), densely covered with 68–107 setae. Two types of setae on surface: several long and erect setae located on outer, ventral, and dorsal side, other setae slightly curved and depressed (Fig. <xref ref-type="fig" rid="F5">5K, L</xref>). Longest outer long and erect seta (22–30 μm) not longer than half of greatest width of cerci, terminal area (20–25 μm) circled by 12–16 layers of curved ridges. Terminal seta (20–25 μm) same length with terminal area (Fig. <xref ref-type="fig" rid="F5">5K, L</xref>).</p></tp:treatment-sec><tp:treatment-sec sec-type="Etymology"><title>Etymology.</title><p>The species name <italic>rotundata</italic> is derived from the Latin adjective <italic>rotundus</italic>, meaning “round”, which refers to the roundish ends of the processes.</p></tp:treatment-sec><tp:treatment-sec sec-type="Distribution"><title>Distribution.</title><p>Inner Mongolia Autonomous Region and Shanxi Province (China).</p></tp:treatment-sec><tp:treatment-sec sec-type="Remarks"><title>Remarks.</title><p><italic><tp:taxon-name><tp:taxon-name-part taxon-name-part-type="genus" reg="Symphylella">Symphylella</tp:taxon-name-part> <tp:taxon-name-part taxon-name-part-type="species" reg="rotundata">rotundata</tp:taxon-name-part></tp:taxon-name></italic> sp. nov. is similar to <italic><tp:taxon-name><tp:taxon-name-part taxon-name-part-type="genus" reg="Symphylella">S.</tp:taxon-name-part> <tp:taxon-name-part taxon-name-part-type="species" reg="yintiaolingensis">yintiaolingensis</tp:taxon-name-part></tp:taxon-name></italic> Jin &amp; Bu, 2025 from Chongqing and <italic><tp:taxon-name><tp:taxon-name-part taxon-name-part-type="genus" reg="Symphylella">S.</tp:taxon-name-part> <tp:taxon-name-part taxon-name-part-type="species" reg="macrochaeta">macrochaeta</tp:taxon-name-part></tp:taxon-name></italic> Jin &amp; Bu, 2023 from East China in the chaetotaxy of tergites and leg 12, as well as the shapes of the Tömösváry organ and the cercus. It differs from <italic><tp:taxon-name><tp:taxon-name-part taxon-name-part-type="genus" reg="Symphylella">S.</tp:taxon-name-part> <tp:taxon-name-part taxon-name-part-type="species" reg="yintiaolingensis">yintiaolingensis</tp:taxon-name-part></tp:taxon-name></italic> in the shape of the process (with a distinct roundish end in <italic><tp:taxon-name><tp:taxon-name-part taxon-name-part-type="genus" reg="Symphylella">S.</tp:taxon-name-part> <tp:taxon-name-part taxon-name-part-type="species" reg="rotundata">rotundata</tp:taxon-name-part></tp:taxon-name></italic> sp. nov. vs with a moderately swollen end in <italic><tp:taxon-name><tp:taxon-name-part taxon-name-part-type="genus" reg="Symphylella">S.</tp:taxon-name-part> <tp:taxon-name-part taxon-name-part-type="species" reg="yintiaolingensis">yintiaolingensis</tp:taxon-name-part></tp:taxon-name></italic>). It can be easily separated from <italic><tp:taxon-name><tp:taxon-name-part taxon-name-part-type="genus" reg="Symphylella">S.</tp:taxon-name-part> <tp:taxon-name-part taxon-name-part-type="species" reg="macrochaeta">macrochaeta</tp:taxon-name-part></tp:taxon-name></italic> by the chaetotaxy on the frons of the head (with 8 macrosetae arranged as 4/2/2 and in moderate length in <italic><tp:taxon-name><tp:taxon-name-part taxon-name-part-type="genus" reg="Symphylella">S.</tp:taxon-name-part> <tp:taxon-name-part taxon-name-part-type="species" reg="rotundata">rotundata</tp:taxon-name-part></tp:taxon-name></italic> sp. nov. vs with 10 extremely long macrosetae arranged as 4/4/2 in <italic><tp:taxon-name><tp:taxon-name-part taxon-name-part-type="genus" reg="Symphylella">S.</tp:taxon-name-part> <tp:taxon-name-part taxon-name-part-type="species" reg="macrochaeta">macrochaeta</tp:taxon-name-part></tp:taxon-name></italic>).</p></tp:treatment-sec><tp:treatment-sec><!--Section generated to contain objects referenced in tp:taxon-treatment.--><fig id="F1" position="float" orientation="portrait"><object-id xmlns:xlink="http://www.w3.org/1999/xlink" content-type="doi" xlink:type="simple">10.3897/zookeys.1284.201089.figure1</object-id><object-id xmlns:xlink="http://www.w3.org/1999/xlink" content-type="arpha" xlink:type="simple">06F72DB7-B02E-5A59-843B-D5A6B7E677D9</object-id><label>Figure 1.</label><caption><p>Habitats of collection sites and specimens in alcohol of two new species. <bold>A</bold>. Habitat of <italic><tp:taxon-name><tp:taxon-name-part taxon-name-part-type="genus" reg="Symphylella">Symphylella</tp:taxon-name-part> <tp:taxon-name-part taxon-name-part-type="species" reg="hylophila">hylophila</tp:taxon-name-part></tp:taxon-name></italic> sp. nov.: broad-leaf forest of the Heshangmao Nature Reserve, Benxi City, Liaoning Province; <bold>B–F</bold>. Habitats of <italic><tp:taxon-name><tp:taxon-name-part taxon-name-part-type="genus" reg="Symphylella">Symphylella</tp:taxon-name-part> <tp:taxon-name-part taxon-name-part-type="species" reg="rotundata">rotundata</tp:taxon-name-part></tp:taxon-name></italic> sp. nov.: <bold>B</bold>. Mixed forest in Datong City, Shanxi Province; <bold>C</bold>. Artificial bush forest in Tongliao City, Inner Mongolia Autonomous Region; <bold>D</bold>. Broad-leaf forest in Tongliao City, Inner Mongolia Autonomous Region; <bold>E</bold>. Broad-leaf forest in Hohhot City, Inner Mongolia Autonomous Region; <bold>F</bold>. Bush forest in Xilinhot City, Inner Mongolia Autonomous Region; <bold>G</bold>. Specimens of <italic><tp:taxon-name><tp:taxon-name-part taxon-name-part-type="genus" reg="Symphylella">Symphylella</tp:taxon-name-part> <tp:taxon-name-part taxon-name-part-type="species" reg="hylophila">hylophila</tp:taxon-name-part></tp:taxon-name></italic> sp. nov. in alcohol; <bold>H</bold>. Specimens of <italic><tp:taxon-name><tp:taxon-name-part taxon-name-part-type="genus" reg="Symphylella">Symphylella</tp:taxon-name-part> <tp:taxon-name-part taxon-name-part-type="species" reg="rotundata">rotundata</tp:taxon-name-part></tp:taxon-name></italic> sp. nov. in alcohol. Scale bars: 1 mm.</p></caption><graphic xmlns:xlink="http://www.w3.org/1999/xlink" xlink:href="zookeys-1284-251_article-201089__-g001.jpg" id="oo_1712394.jpg" position="float" orientation="portrait" xlink:type="simple"><uri content-type="original_file" xlink:type="simple">https://binary.pensoft.net/fig/1712394</uri></graphic></fig></tp:treatment-sec><ref-list><ref id="B7"><mixed-citation xmlns:xlink="http://www.w3.org/1999/xlink" xlink:type="simple">Jin YL, Bu Y (2025) Four new species of <italic><tp:taxon-name><tp:taxon-name-part taxon-name-part-type="genus">Symphylella</tp:taxon-name-part></tp:taxon-name></italic> (<tp:taxon-name><tp:taxon-name-part taxon-name-part-type="class">Symphyla</tp:taxon-name-part></tp:taxon-name>, <tp:taxon-name><tp:taxon-name-part taxon-name-part-type="family">Scolopendrellidae</tp:taxon-name-part></tp:taxon-name>) from Chongqing, southwest China with DNA barcoding analysis. ZooKeys 1259: 349–379. <ext-link xlink:href="10.3897/zookeys.1259.169412" ext-link-type="doi" xlink:type="simple">https://doi.org/10.3897/zookeys.1259.169412</ext-link></mixed-citation></ref></ref-list></tp:taxon-treatment>
